# Supplementary material for: Species distribution modeling of northern sea otters (Enhydra lutris kenyoni) in a data‐limited ecosystem
Source: Ecol Evol. 2024 Mar 7;14(3):e11118. doi: 10.1002/ece3.11118 (PMC10920031; doi:10.1002/ece3.11118)
Supplement: Supplementary file 1 — Data S1. [file ECE3-14-e11118-s001.csv]

Video_file	Date	Time	Longitude	Latitude	Depth	Boulder	Cobble	Pebble	Gravel	Shell	Sand	Mud	Kelp	Macroalgae	Filamentous.microalgae	Coralline_algae	Seagrass	Crab	Sponge	Sea_pen	Anemone	Sea_star	Urchin	Bryozoan	Tunicate	Nudibranch	Polychaete	Octopus	Clam_siphons
KBAY_2016_07_10_033_clip-1.mp4	7/10/2016	12:30 PM	-151.6491429	59.50116438	-65.47824097	0	0	0	0	10	0	90	0	0	0	0	0	0	0	0	0	0	0	0	0	0	0	0	0
KBAY_2016_07_10_134_clip-2.mp4	7/10/2016	2:58 PM	-151.7136495	59.47803156	-11.69418907	70	20	0	0	10	0	0	50	10	0	20	0	0	0	0	0	0	0	0	0	0	0	0	0
KBAY_2016_07_10_150_clip-3.mp4	7/10/2016	3:06 PM	-151.7068975	59.47404223	-9.124331474	100	0	0	0	0	0	0	80	0	0	10	0	0	0	0	0	0	0	0	0	0	0	0	0
KBAY_2016_07_10_152_clip-4.mp4	7/10/2016	3:17 PM	-151.6626987	59.48765507	-14.54267216	20	30	0	0	10	40	0	20	0	0	30	0	0	0	0	0	0	0	0	0	0	0	0	0
KBAY_2016_07_10_161_clip-5.mp4	7/10/2016	2:47 PM	-151.7110881	59.48081705	-13.62753296	95	0	0	0	5	0	0	20	30	0	20	0	0	0	0	0	0	0	0	0	0	0	0	0
KBAY_2016_07_10_169_clip-6.mp4	7/10/2016	2:22 PM	-151.7162938	59.48338574	-19.91136742	50	20	10	0	20	0	0	0	40	0	30	0	0	0	0	0	0	0	0	0	0	0	0	0
KBAY_2016_07_10_173_clip-7.mp4	7/10/2016	9:53 AM	-151.5090697	59.48234475	-27.69217682	0	0	0	0	5	0	95	0	0	0	0	0	0	0	0	0	0	0	0	0	0	0	0	0
KBAY_2016_07_10_191_clip-8.mp4	7/10/2016	3:15 PM	-151.6798767	59.47693849	-7.335524559	95	0	0	0	5	0	0	50	0	5	0	0	0	0	0	0	0	0	0	0	0	0	0	0
KBAY_2016_07_10_216_clip-9.mp4	7/10/2016	10:03 AM	-151.5086217	59.48613389	-22.5664444	0	10	20	0	20	0	50	0	0	0	0	0	0	0	0	3	0	0	0	0	0	0	0	0
KBAY_2016_07_10_229_clip-10.mp4	7/10/2016	2:14 PM	-151.7229418	59.48062583	-17.45477295	0	0	0	0	10	90	0	0	10	0	10	0	0	0	0	0	1	0	0	0	0	0	0	0
KBAY_2016_07_10_241_clip-11.mp4	7/10/2016	2:30 PM	-151.715785	59.48076018	-13.66259956	90	10	0	0	0	0	0	0	50	0	30	0	0	0	0	0	1	0	0	0	0	0	0	0
KBAY_2016_07_10_275_clip-12.mp4	7/10/2016	3:13 PM	-151.6924516	59.47649199	-7.307306767	100	0	0	0	0	0	0	70	10	0	0	0	0	0	0	0	0	0	0	0	0	0	0	0
KBAY_2016_07_10_278_clip-13.mp4	7/10/2016	1:41 PM	-151.7611488	59.49003346	-40.07645416	0	0	50	0	50	0	0	0	0	0	0	0	0	0	0	2	0	0	0	0	0	0	0	0
KBAY_2016_07_10_292_clip-14.mp4	7/10/2016	11:49 AM	-151.6339916	59.48609281	-4.990700245	0	0	0	0	0	100	0	0	0	30	0	0	0	0	0	0	0	0	0	0	0	0	0	0
KBAY_2016_07_10_338_clip-15.mp4	7/10/2016	11:36 AM	-151.6295464	59.48989544	-10.98324108	0	0	0	0	0	100	0	0	0	70	0	0	0	0	0	0	0	0	0	0	0	0	0	0
KBAY_2016_07_10_344_clip-16.mp4	7/10/2016	3:40 PM	-151.5949842	59.47849997	-4.947000027	0	0	0	0	2	98	0	0	0	10	0	0	0	0	0	0	0	0	0	0	0	0	0	0
KBAY_2016_07_10_371_clip-17.mp4	7/10/2016	9:02 AM	-151.5248643	59.459263	-3.774914026	100	0	0	0	0	0	0	90	0	5	5	0	0	0	0	0	0	0	0	0	0	0	0	0
KBAY_2016_07_10_395_clip-18.mp4	7/10/2016	1:22 PM	-151.7337493	59.49434526	-39.63394547	0	0	20	0	10	70	0	0	0	0	0	0	0	0	0	1	0	0	0	0	0	0	0	0
KBAY_2016_07_10_421_clip-19.mp4	7/10/2016	10:58 AM	-151.5622284	59.49094279	-47.93412018	0	0	0	0	5	0	95	0	0	0	0	0	0	0	0	2	0	0	0	0	0	0	0	0
KBAY_2016_07_10_439_clip-20.mp4	7/10/2016	10:34 AM	-151.5268145	59.48509273	-27.81502914	0	0	0	0	10	0	90	0	0	0	0	0	0	1	0	3	0	0	0	0	0	0	0	0
KBAY_2016_07_10_467_clip-21.mp4	7/10/2016	10:12 AM	-151.521296	59.48687097	-53.44081497	0	0	0	0	20	0	80	0	0	0	0	0	0	0	0	6	0	0	0	0	0	0	0	0
KBAY_2016_07_10_468_clip-22.mp4	7/10/2016	12:23 PM	-151.6493302	59.49934125	-46.12001419	0	0	0	0	20	0	80	0	0	0	0	0	0	0	0	1	0	0	0	0	0	0	0	0
KBAY_2016_07_10_469_clip-23.mp4	7/10/2016	9:31 AM	-151.5239926	59.47256009	-21.97584343	0	0	0	0	20	0	80	0	0	0	0	0	0	0	0	1	1	0	0	0	0	0	0	0
KBAY_2016_07_10_476_clip-24.mp4	7/10/2016	12:42 PM	-151.6835893	59.49960913	-57.81777191	0	0	0	0	20	0	80	0	0	0	0	0	0	0	0	2	0	0	0	0	0	0	0	0
KBAY_2016_07_10_484_clip-25.mp4	7/10/2016	10:50 AM	-151.5558052	59.48780469	-36.99443817	0	0	0	0	20	0	80	0	0	0	0	0	1	0	1	3	1	0	0	0	0	0	0	0
KBAY_2016_07_10_488_clip-26.mp4	7/10/2016	1:51 PM	-151.7535009	59.47729758	-25.33693314	0	0	20	0	50	30	0	0	5	0	10	0	0	0	1	0	0	0	0	0	0	0	0	0
KBAY_2016_07_10_500_clip-27.mp4	7/10/2016	9:44 AM	-151.5156896	59.47756298	-9.860438347	0	10	10	0	20	0	60	30	10	0	0	0	0	0	0	1	2	0	0	0	0	0	0	0
KBAY_2016_07_10_541_clip-28.mp4	7/10/2016	3:51 PM	-151.5669681	59.47308762	-9.015762329	0	0	0	0	30	0	70	0	5	10	0	0	1	0	0	0	0	0	0	0	0	0	0	0
KBAY_2016_07_10_546_clip-29.mp4	7/10/2016	12:56 PM	-151.7057107	59.49654267	-54.04866409	0	0	10	0	20	0	70	0	0	0	0	0	0	0	0	0	1	13	0	0	0	0	0	0
KBAY_2016_07_10_571_clip-30.mp4	7/10/2016	9:14 AM	-151.5223984	59.45785371	-3.093597651	0	0	0	0	20	0	0	90	0	0	5	0	0	0	0	0	1	0	0	0	0	0	0	0
KBAY_2016_07_10_595_clip-31.mp4	7/10/2016	11:18 AM	-151.6084759	59.49243708	-26.53170967	0	0	0	0	5	0	95	0	10	10	20	0	0	0	0	0	2	0	0	0	0	0	0	0
KBAY_2016_07_10_597_clip-32.mp4	7/10/2016	2:06 PM	-151.7448374	59.47123935	-22.62511635	0	30	20	0	20	30	0	0	0	0	0	0	0	0	0	0	0	0	0	0	0	0	0	0
KBAY_2016_07_10_606_clip-33.mp4	7/10/2016	3:58 PM	-151.5602518	59.46904896	-10.72357464	0	0	0	0	10	0	90	20	20	10	0	0	0	0	0	0	0	0	0	0	0	0	0	0
KBAY_2016_07_10_619_clip-34.mp4	7/10/2016	1:09 PM	-151.715867	59.49164278	-29.93960762	0	20	10	0	20	50	0	0	5	0	5	0	0	0	0	3	0	0	0	0	0	0	0	0
KBAY_2016_07_10_632_clip-35.mp4	7/10/2016	11:10 AM	-151.5944134	59.48750638	-25.7591114	0	0	0	0	2	0	98	0	0	0	0	0	0	0	0	0	0	0	0	0	0	0	0	0
KBAY_2016_07_10_638_clip-36.mp4	7/10/2016	11:27 AM	-151.6136908	59.48945032	-15.34894943	0	0	0	0	20	0	80	0	0	0	0	0	0	0	0	1	1	0	0	0	0	0	0	0
KBAY_2016_07_11_037_clip-1.mp4	7/11/2016	9:54 AM	-151.8758342	59.44438272	-49.36421204	0	40	20	0	20	20	0	0	0	0	0	0	0	0	0	0	2	0	0	0	0	0	0	0
KBAY_2016_07_11_051_clip-2.mp4	7/11/2016	9:41 AM	-151.8565251	59.45974804	-61.06048203	0	10	70	0	20	0	0	0	0	0	0	0	0	0	0	0	0	2	0	0	0	0	0	0
KBAY_2016_07_11_056_clip-3.mp4	7/11/2016	9:04 AM	-151.8110675	59.48348539	-63.37552261	0	0	0	0	50	0	50	0	0	0	0	0	0	0	0	0	0	0	0	0	0	0	0	0
KBAY_2016_07_11_076_clip-4.mp4	7/11/2016	9:28 AM	-151.8346958	59.47149712	-49.84768295	0	0	20	0	30	50	0	0	0	0	0	0	0	0	0	0	0	4	0	0	0	0	0	0
KBAY_2016_07_11_1000_clip-5.mp4	7/11/2016	2:05 PM	-151.8619104	59.36693278	-8.110380173	100	0	0	0	0	0	0	100	0	0	0	0	0	0	0	0	0	0	0	0	0	0	0	0
KBAY_2016_07_11_1001_clip-6.mp4	7/11/2016	2:21 PM	-151.897466	59.37659483	-37.43057632	0	0	20	0	30	0	50	0	0	0	0	0	1	0	0	0	6	0	0	0	0	0	0	0
KBAY_2016_07_11_143_clip-7.mp4	7/11/2016	2:47 PM	-151.9036472	59.40498248	-17.49378395	50	0	10	0	20	20	0	10	30	0	30	0	0	0	0	0	2	1	0	0	0	0	0	0
KBAY_2016_07_11_148_clip-8.mp4	7/11/2016	3:22 PM	-151.8307455	59.44314601	-22.4110775	60	0	0	0	20	20	0	20	10	0	20	0	0	0	0	1	2	0	0	0	0	0	0	0
KBAY_2016_07_11_181_clip-9.mp4	7/11/2016	2:58 PM	-151.8917638	59.41317162	-8.236539841	100	0	0	0	0	0	0	70	0	0	20	0	0	0	0	0	0	0	0	0	0	0	0	0
KBAY_2016_07_11_190_clip-10.mp4	7/11/2016	3:11 PM	-151.8984308	59.42319781	-24.91672897	0	0	0	0	30	0	70	0	0	0	0	0	0	0	0	0	0	0	0	0	0	0	0	0
KBAY_2016_07_11_245_clip-11.mp4	7/11/2016	3:56 PM	-151.7229747	59.42983693	-9.540987968	0	0	0	0	30	0	70	20	0	0	0	0	0	0	0	0	0	0	0	0	0	0	0	0
KBAY_2016_07_11_291_clip-12.mp4	7/11/2016	3:51 PM	-151.7298029	59.43576815	-4.286952972	70	0	0	0	10	20	0	80	0	0	10	0	0	0	0	0	0	0	0	0	0	0	0	0
KBAY_2016_07_11_339_clip-13.mp4	7/11/2016	11:25 AM	-151.8042024	59.35629802	-5.814724445	0	80	0	0	10	10	0	80	0	0	10	0	0	0	0	0	0	0	0	0	0	0	0	0
KBAY_2016_07_11_362_clip-14.mp4	7/11/2016	3:05 PM	-151.8919174	59.42037326	-18.36590767	70	0	0	0	0	30	0	50	10	0	30	0	0	0	0	0	0	0	0	0	0	0	0	0
KBAY_2016_07_11_381_clip-15.mp4	7/11/2016	2:13 PM	-151.8739557	59.3757168	-10.4356184	0	0	0	0	2	0	98	0	0	0	0	0	0	0	0	0	0	0	0	0	0	0	0	0
KBAY_2016_07_11_399_clip-16.mp4	7/11/2016	10:04 AM	-151.8934232	59.43820079	-46.32281113	0	30	30	0	20	20	0	5	0	5	0	0	0	0	0	0	0	0	0	0	0	0	0	0
KBAY_2016_07_11_412_clip-17.mp4	7/11/2016	10:13 AM	-151.9051998	59.44536927	-47.00342941	0	30	50	0	20	0	0	0	5	10	0	0	0	0	0	0	1	0	0	0	0	0	0	0
KBAY_2016_07_11_423_clip-18.mp4	7/11/2016	8:47 AM	-151.7965908	59.48658815	-61.86660385	0	0	0	0	80	0	20	0	0	0	0	0	0	0	0	1	0	0	0	0	0	0	0	0
KBAY_2016_07_11_433_clip-19.mp4	7/11/2016	1:23 PM	-151.8584441	59.3618614	-26.79740334	0	10	20	0	30	0	40	5	10	5	0	0	0	0	0	2	1	0	3	2	0	0	0	0
KBAY_2016_07_11_441_clip-20.mp4	7/11/2016	12:57 PM	-151.8363715	59.35763096	-27.10710335	0	0	0	0	30	0	70	5	5	0	0	0	1	0	0	0	0	0	35	1	0	0	0	0
KBAY_2016_07_11_455_clip-21.mp4	7/11/2016	11:43 AM	-151.8264909	59.35222513	-20.98336792	0	0	0	0	30	0	70	0	5	10	0	0	0	0	0	2	1	0	0	0	0	0	0	0
KBAY_2016_07_11_475_clip-22.mp4	7/11/2016	2:00 PM	-151.8633416	59.36642007	-25.40579987	0	10	20	0	20	0	50	5	0	5	0	0	2	0	0	4	0	0	19	0	0	0	0	0
KBAY_2016_07_11_480_clip-23.mp4	7/11/2016	9:13 AM	-151.8124911	59.47714142	-54.41680527	0	0	40	0	40	0	20	0	0	0	0	0	0	0	0	0	0	2	0	0	0	0	0	0
KBAY_2016_07_11_630_clip-24.mp4	7/11/2016	10:24 AM	-151.9238167	59.43682917	-43.02453995	0	0	50	0	30	0	20	0	0	30	0	0	0	0	0	0	2	0	0	0	0	0	0	0
KBAY_2016_07_11_641_clip-25.mp4	7/11/2016	1:33 PM	-151.8679706	59.36103796	-28.0018425	0	0	0	0	5	0	95	0	0	0	0	0	0	0	0	1	0	0	0	0	0	0	0	0
KBAY_2016_07_11_643_clip-26.mp4	7/11/2016	1:40 PM	-151.873638	59.36484825	-25.17439842	0	0	0	0	5	0	95	0	2	0	0	0	0	0	0	0	0	0	0	0	0	0	0	0
KBAY_2016_07_11_644_clip-27.mp4	7/11/2016	1:16 PM	-151.8508706	59.358184	-28.75803757	0	0	0	0	2	0	98	2	5	0	0	0	0	0	0	0	0	0	0	0	0	0	0	0
KBAY_2016_07_11_645_clip-28.mp4	7/11/2016	1:06 PM	-151.8406911	59.36002167	-26.11672592	0	0	0	0	2	0	98	5	0	0	0	0	0	0	0	0	1	0	0	0	0	0	0	0
KBAY_2016_07_11_647_clip-29.mp4	7/11/2016	11:35 AM	-151.8200778	59.35043284	-19.1460495	0	0	0	0	2	0	98	0	0	0	0	0	0	0	0	0	1	0	0	0	0	0	0	0
KBAY_2016_07_11_648_clip-30.mp4	7/11/2016	11:49 AM	-151.8215566	59.35393998	-23.35664749	0	0	0	0	2	0	98	0	0	0	0	0	0	0	0	2	0	0	0	0	0	0	0	0
KBAY_2016_07_11_649_clip-31.mp4	7/11/2016	11:19 AM	-151.8005087	59.35326191	-21.18142891	0	0	0	0	0	0	100	0	0	0	0	0	0	0	0	0	0	0	0	0	0	0	0	0
KBAY_2016_07_11_650_clip-32.mp4	7/11/2016	11:13 AM	-151.7962705	59.35123582	-19.15511131	0	0	0	0	0	0	100	0	0	0	0	0	0	0	0	0	0	0	0	0	0	0	0	0
KBAY_2016_07_11_651_clip-33.mp4	7/11/2016	11:05 AM	-151.7954421	59.3453719	-18.88541794	0	0	0	0	0	0	100	0	0	0	0	0	0	0	0	0	0	0	0	0	0	0	0	0
KBAY_2016_07_11_653_clip-34.mp4	7/11/2016	10:54 AM	-151.7908709	59.34307607	-16.69877815	0	0	0	0	0	0	100	5	0	0	0	0	0	0	0	3	0	0	0	0	0	0	0	0
KBAY_2016_07_11_672_clip-35.mp4	7/11/2016	4:09 PM	-151.7249166	59.42606515	-16.76761627	0	2	0	0	0	0	98	5	0	0	0	0	0	0	0	1	0	0	0	0	0	0	0	0
KBAY_2016_07_11_673_clip-36.mp4	7/11/2016	4:15 PM	-151.7309325	59.42554741	-14.61661339	0	0	0	0	2	0	98	2	0	0	0	0	1	0	0	0	0	0	0	0	0	0	0	0
KBAY_2016_07_11_721_clip-37.mp4	7/11/2016	12:33 PM	-151.8101608	59.35333553	-23.45617294	0	0	0	0	10	0	90	0	0	2	0	0	0	0	0	2	0	0	0	0	0	0	0	0
KBAY_2016_07_11_722_clip-38.mp4	7/11/2016	12:40 PM	-151.8049398	59.35206154	-22.38286781	0	0	0	0	15	0	85	0	0	10	0	0	0	0	0	1	0	0	5	0	0	0	0	0
KBAY_2016_07_11_723_clip-39.mp4	7/11/2016	12:49 PM	-151.8311285	59.35637712	-25.10960388	0	0	0	0	30	0	70	2	2	0	0	0	0	1	0	3	0	0	17	0	0	0	0	0
KBAY_2016_07_12_004_clip-1.mp4	7/12/2016	9:17 AM	-151.5918439	59.51113076	-96.71893311	0	0	0	0	0	0	100	0	0	0	0	0	0	0	0	0	0	0	0	0	0	0	0	0
KBAY_2016_07_12_006_clip-2.mp4	7/12/2016	1:12 PM	-151.3743729	59.56662747	-99.41085052	0	0	0	0	0	0	100	0	0	0	0	0	0	0	0	0	0	0	0	0	0	0	0	0
KBAY_2016_07_12_008_clip-3.mp4	7/12/2016	8:51 AM	-151.5299566	59.48833076	-80.43138885	0	0	0	0	0	0	100	0	0	0	0	0	0	0	0	0	0	0	0	0	0	0	0	0
KBAY_2016_07_12_067_clip-4.mp4	7/12/2016	9:57 AM	-151.6584873	59.53445399	-86.5452652	0	0	0	0	0	0	100	0	0	0	0	0	0	0	0	0	1	0	0	0	0	0	0	0
KBAY_2016_07_12_070_clip-5.mp4	7/12/2016	10:33 AM	-151.5127947	59.54390608	-76.67883301	0	0	0	0	40	0	60	0	0	0	0	0	1	0	0	0	0	0	0	0	0	0	0	0
KBAY_2016_07_12_082_clip-6.mp4	7/12/2016	9:32 AM	-151.6306253	59.5225286	-108.2749176	0	0	0	0	0	0	100	0	0	0	0	0	0	0	0	0	0	0	0	0	0	0	0	0
KBAY_2016_07_12_1002_clip-7.mp4	7/12/2016	1:06 PM	-151.3786638	59.56182803	-29.91112137	0	0	0	0	2	0	98	1	0	0	0	0	0	0	0	0	0	0	0	0	0	0	0	0
KBAY_2016_07_12_1003_clip-8.mp4	7/12/2016	1:23 PM	-151.3738694	59.56837805	-96.84584045	0	0	0	0	2	0	98	0	0	0	0	0	0	0	0	2	0	0	0	0	0	0	0	0
KBAY_2016_07_12_1004_clip-9.mp4	7/12/2016	3:11 PM	-151.4506321	59.52905507	-26.62923241	0	0	0	0	40	10	50	0	0	0	0	0	0	0	0	19	2	0	1	0	0	0	0	0
KBAY_2016_07_12_1005_clip-10.mp4	7/12/2016	3:46 PM	-151.4625742	59.51329922	-13.67601299	20	10	10	0	20	40	0	5	10	5	15	0	0	0	0	72	0	0	11	0	0	0	0	0
KBAY_2016_07_12_142_clip-11.mp4	7/12/2016	12:42 PM	-151.4199585	59.55204205	-11.93775654	0	0	0	0	50	0	50	0	0	10	0	0	0	0	0	0	0	0	0	0	0	0	0	0
KBAY_2016_07_12_240_clip-12.mp4	7/12/2016	2:51 PM	-151.4555417	59.52830801	-37.29941177	0	0	0	0	10	0	90	0	0	0	0	0	0	0	0	0	0	0	0	0	0	0	0	0
KBAY_2016_07_12_243_clip-13.mp4	7/12/2016	11:22 AM	-151.4512267	59.54836373	-41.48614502	0	0	0	0	20	0	80	0	0	0	0	0	0	0	0	1	0	0	0	0	0	0	0	0
KBAY_2016_07_12_262_clip-14.mp4	7/12/2016	3:22 PM	-151.4534884	59.53307346	-9.570897102	0	0	0	0	30	0	70	0	0	0	0	0	0	1	0	0	0	0	0	0	0	0	0	0
KBAY_2016_07_12_282_clip-15.mp4	7/12/2016	3:35 PM	-151.4652659	59.5140626	-46.69602585	0	0	0	0	30	0	70	0	0	0	0	0	1	0	0	1	0	0	0	0	0	0	0	0
KBAY_2016_07_12_298_clip-16.mp4	7/12/2016	1:47 PM	-151.3623314	59.56348468	-4.646838188	0	0	0	0	20	0	80	20	0	0	0	0	0	0	0	1	0	0	0	0	0	0	0	0
KBAY_2016_07_12_303_clip-17.mp4	7/12/2016	12:58 PM	-151.3959189	59.55568375	-8.390480042	0	0	0	0	10	0	90	0	0	0	0	0	0	0	0	0	0	0	0	0	0	0	0	0
KBAY_2016_07_12_305_clip-18.mp4	7/12/2016	11:32 AM	-151.4379566	59.55228532	-34.85307693	0	0	0	0	30	0	70	0	0	0	0	0	0	0	0	2	0	0	3	0	0	0	0	0
KBAY_2016_07_12_335_clip-19.mp4	7/12/2016	12:48 PM	-151.4115435	59.55601233	-18.58920288	0	0	0	0	15	0	85	0	0	0	0	0	0	0	0	2	0	0	0	0	0	0	0	0
KBAY_2016_07_12_354_clip-20.mp4	7/12/2016	2:04 PM	-151.4534645	59.54410621	-19.632658	0	0	0	0	50	0	50	0	0	5	0	0	0	0	0	0	1	0	12	0	0	0	0	0
KBAY_2016_07_12_398_clip-21.mp4	7/12/2016	9:46 AM	-151.6532571	59.53059325	-97.27445221	0	0	0	0	0	0	100	0	0	0	0	0	0	0	0	0	0	0	0	0	0	0	0	0
KBAY_2016_07_12_402_clip-22.mp4	7/12/2016	11:43 AM	-151.4484988	59.55506297	-65.87298584	0	0	0	0	15	0	85	0	0	5	0	0	0	0	2	0	0	0	6	0	0	0	0	0
KBAY_2016_07_12_435_clip-23.mp4	7/12/2016	11:54 AM	-151.4338285	59.55659111	-91.70194244	0	0	0	0	10	0	90	0	0	0	0	0	0	0	0	0	0	0	2	0	0	0	0	0
KBAY_2016_07_12_442_clip-24.mp4	7/12/2016	1:34 PM	-151.3559701	59.56789259	-11.80574799	0	0	0	0	0	0	100	0	0	0	0	0	0	0	0	0	0	0	0	0	0	0	0	0
KBAY_2016_07_12_462_clip-25.mp4	7/12/2016	10:49 AM	-151.4952315	59.54807932	-65.08401489	0	0	0	0	30	0	70	0	0	0	0	0	0	0	0	1	0	0	0	0	0	0	0	0
KBAY_2016_07_12_575_clip-26.mp4	7/12/2016	2:41 PM	-151.4585367	59.52513837	-53.60625458	0	0	0	0	2	0	98	0	0	0	0	0	0	0	0	0	0	0	0	0	0	0	0	0
KBAY_2016_07_12_581_clip-27.mp4	7/12/2016	4:01 PM	-151.4876642	59.49820687	-19.51129913	0	0	10	0	30	20	40	0	0	5	5	0	0	0	0	5	0	0	0	0	0	0	0	0
KBAY_2016_07_12_620_clip-28.mp4	7/12/2016	4:08 PM	-151.4832599	59.49638638	-29.7551384	0	0	0	0	50	0	50	0	0	0	0	0	1	0	0	1	0	0	3	0	0	0	0	0
KBAY_2016_07_12_678_clip-29.mp4	7/12/2016	10:12 AM	-151.5851856	59.54147049	-110.7021484	0	0	0	0	5	0	95	0	0	0	0	0	0	0	0	0	0	0	6	0	0	0	0	0
KBAY_2016_07_12_681_clip-30.mp4	7/12/2016	11:11 AM	-151.4910034	59.54234418	-60.25807953	0	0	0	0	50	0	50	0	0	0	0	0	0	0	0	0	0	0	21	0	0	0	0	0
KBAY_2016_07_12_684_clip-31.mp4	7/12/2016	2:25 PM	-151.4747338	59.52796953	-39.4847908	0	0	0	0	2	0	98	0	0	0	0	0	0	0	0	1	0	0	0	0	0	0	0	0
KBAY_2016_07_12_685_clip-32.mp4	7/12/2016	2:15 PM	-151.4696327	59.53105354	-71.40718842	0	0	0	0	0	0	100	0	0	0	0	0	0	0	0	0	0	0	0	0	0	0	0	0
KBAY_2016_07_13_024_clip-1.mp4	7/13/2016	10:29 AM	-151.7095604	59.53576405	-78.09359741	0	0	0	0	0	0	100	0	0	0	0	0	0	0	0	0	0	0	0	0	0	0	0	0
KBAY_2016_07_13_046_clip-2.mp4	7/13/2016	9:11 AM	-151.6619007	59.51801347	-104.9865036	0	0	0	0	0	0	100	0	0	0	0	0	0	0	0	0	0	0	0	0	0	0	0	0
KBAY_2016_07_13_052_clip-3.mp4	7/13/2016	9:23 AM	-151.6846742	59.53059784	-87.18121338	0	0	0	0	0	0	100	0	0	0	0	0	0	0	0	0	0	0	0	0	0	0	0	0
KBAY_2016_07_13_086_clip-4.mp4	7/13/2016	8:57 AM	-151.6228307	59.50635164	-101.1913605	0	0	0	0	0	0	100	0	0	0	0	0	0	0	0	0	0	0	0	0	0	0	0	0
KBAY_2016_07_13_095_clip-5.mp4	7/13/2016	11:57 AM	-151.7517343	59.56238599	-79.88685608	0	0	0	0	0	0	100	0	0	0	0	0	0	0	0	0	0	0	0	0	0	0	0	0
KBAY_2016_07_13_137_clip-6.mp4	7/13/2016	11:25 AM	-151.7798019	59.54512661	-63.48690796	0	0	0	0	5	0	95	0	0	0	0	0	0	0	0	0	0	0	0	0	0	0	0	0
KBAY_2016_07_13_250_clip-8.mp4	7/13/2016	11:11 AM	-151.7629212	59.55131495	-72.0712738	0	0	0	0	0	0	100	0	0	0	0	0	0	0	1	0	0	0	0	0	0	0	0	0
KBAY_2016_07_13_257_clip-9.mp4	7/13/2016	10:44 AM	-151.7506031	59.55171394	-65.40016937	0	0	0	0	5	0	95	0	0	0	0	0	0	0	1	0	1	0	0	0	0	0	0	0
KBAY_2016_07_13_434_clip-10.mp4	7/13/2016	4:09 PM	-151.4919974	59.56940415	-117.2988739	0	0	0	0	0	0	100	0	0	0	0	0	2	0	0	0	0	0	0	0	0	0	0	0
KBAY_2016_07_13_499_clip-11.mp4	7/13/2016	1:51 PM	-151.5933053	59.59787945	-26.98042107	0	0	0	0	50	0	50	0	0	0	0	0	2	0	0	0	1	0	7	2	0	0	0	0
KBAY_2016_07_13_501_clip-12.mp4	7/13/2016	2:33 PM	-151.5605772	59.61397451	-12.53946781	20	50	10	0	0	20	0	0	15	0	70	0	0	0	0	0	0	25	1	0	0	0	0	0
KBAY_2016_07_13_512_clip-13.mp4	7/13/2016	3:54 PM	-151.5246837	59.59356275	-17.73893547	0	0	0	0	70	10	20	0	0	0	10	0	0	0	0	0	0	0	0	0	0	0	0	0
KBAY_2016_07_13_532_clip-14.mp4	7/13/2016	3:11 PM	-151.5923519	59.61602627	-15.21608734	20	40	10	0	20	10	0	0	0	5	0	0	0	0	0	0	0	1	7	2	0	0	0	0
KBAY_2016_07_13_548_clip-16.mp4	7/13/2016	2:44 PM	-151.5910723	59.62077893	-14.77287579	20	30	10	0	20	20	0	0	5	0	60	0	0	0	0	0	0	0	0	0	0	0	0	0
KBAY_2016_07_13_564_clip-17.mp4	7/13/2016	2:18 PM	-151.5398181	59.60436696	-14.79663086	5	30	20	0	20	25	0	0	0	0	50	0	0	0	0	0	0	0	0	0	0	0	0	0
KBAY_2016_07_13_599_clip-18.mp4	7/13/2016	3:40 PM	-151.5647865	59.60476401	-18.17415619	0	0	0	0	100	0	0	0	0	0	5	0	0	0	0	0	0	0	0	0	0	0	0	0
KBAY_2016_07_13_614_clip-19.mp4	7/13/2016	1:41 PM	-151.6236436	59.59135884	-34.04720306	0	0	0	0	30	0	70	0	0	0	0	0	0	0	0	1	0	0	0	0	0	0	0	0
KBAY_2016_07_13_625_clip-20.mp4	7/13/2016	1:21 PM	-151.62067	59.58761159	-36.20626068	0	0	0	0	30	0	70	0	0	0	0	0	1	0	0	0	0	0	0	0	0	0	0	0
KBAY_2016_07_13_631_clip-21.mp4	7/13/2016	1:07 PM	-151.6421519	59.58211269	-42.05305481	0	0	0	0	10	0	90	0	0	0	0	0	0	0	0	0	0	0	0	0	0	0	0	0
KBAY_2016_07_13_634_clip-22.mp4	7/13/2016	2:06 PM	-151.5306101	59.59444657	-18.4027195	0	0	0	0	75	0	25	0	0	0	10	0	1	0	0	0	0	0	0	0	0	0	0	0
KBAY_2016_07_14_GOPRO_028_clip-1.mp4	7/14/2016	4:14 PM	-151.3678435	59.61004497	-62.26934052	0	0	0	0	0	0	100	0	0	0	0	0	0	0	0	0	0	0	0	0	0	0	0	0
KBAY_2016_07_14_GOPRO_1010_clip-2.mp4	7/14/2016	10:20 AM	-151.5705116	59.59354399	-25.98666763	0	0	0	0	60	0	40	0	0	0	0	0	0	0	0	0	1	0	0	0	0	0	0	0
KBAY_2016_07_14_GOPRO_1011_clip-3.mp4	7/14/2016	10:35 AM	-151.5760158	59.59095764	-29.63237953	0	0	0	0	50	0	50	0	0	5	0	0	0	0	0	0	1	0	3	0	0	0	0	0
KBAY_2016_07_14_GOPRO_187_clip-4.mp4	7/14/2016	1:15 PM	-151.426261	59.59470897	-19.42811203	0	0	0	0	0	0	100	0	0	0	0	0	0	0	0	0	0	0	0	0	0	0	0	0
KBAY_2016_07_14_GOPRO_193_clip-5.mp4	7/14/2016	11:20 AM	-151.470137	59.58567772	-50.05746841	0	0	0	0	0	0	100	0	0	0	0	0	0	0	0	0	0	0	0	1	0	0	0	0
KBAY_2016_07_14_GOPRO_289_clip-6.mp4	7/14/2016	3:37 PM	-151.2632507	59.65102653	-46.07943344	0	0	0	0	0	0	100	0	0	0	0	0	0	0	0	0	0	0	0	0	0	0	0	0
KBAY_2016_07_14_GOPRO_322_clip-7.mp4	7/14/2016	3:06 PM	-151.2875884	59.67687886	-5.808565617	0	0	0	0	10	0	90	0	10	10	0	0	0	0	0	0	0	0	0	0	0	0	0	0
KBAY_2016_07_14_GOPRO_330_clip-8.mp4	7/14/2016	12:24 PM	-151.4676024	59.59065323	-18.29388618	0	0	0	0	20	0	80	0	0	0	0	0	0	0	0	0	0	0	0	0	0	0	0	0
KBAY_2016_07_14_GOPRO_341_clip-9.mp4	7/14/2016	12:32 PM	-151.4676469	59.59288455	-14.41793823	0	0	0	0	80	0	20	0	0	0	15	0	0	0	0	1	0	2	0	0	0	0	0	0
KBAY_2016_07_14_GOPRO_350_clip-10.mp4	7/14/2016	2:05 PM	-151.3783934	59.64717431	-8.533733368	0	0	0	0	5	0	95	0	2	2	0	0	0	0	0	0	2	0	0	0	0	0	0	0
KBAY_2016_07_14_GOPRO_358_clip-11.mp4	7/14/2016	1:45 PM	-151.4186774	59.62116822	-10.35773754	0	0	0	0	5	0	95	0	0	0	0	0	0	0	12	0	4	0	0	0	0	0	0	0
KBAY_2016_07_14_GOPRO_387_clip-12.mp4	7/14/2016	2:28 PM	-151.3281169	59.66423595	-6.175269604	2	10	0	0	20	0	68	5	15	10	0	0	8	0	0	0	0	0	0	0	0	0	0	0
KBAY_2016_07_14_GOPRO_515_clip-13.mp4	7/14/2016	11:01 AM	-151.5282465	59.59020823	-29.1116333	0	0	0	0	20	0	80	0	0	0	0	0	0	0	0	0	0	0	0	0	0	0	0	0
KBAY_2016_07_14_GOPRO_536_clip-14.mp4	7/14/2016	10:49 AM	-151.532442	59.58711349	-41.48291016	0	0	0	0	2	0	98	0	0	0	0	0	0	0	0	0	0	0	0	0	0	0	0	0
KBAY_2016_07_14_GOPRO_574_clip-15.mp4	7/14/2016	9:54 AM	-151.5772097	59.58656674	-42.61636734	0	0	0	0	2	0	98	0	0	0	0	0	0	0	0	0	0	0	0	0	0	0	0	0
KBAY_2016_07_14_GOPRO_601_clip-16.mp4	7/14/2016	1:53 PM	-151.3961433	59.63139723	-18.02954102	0	0	0	0	5	0	95	2	2	0	0	0	1	0	3	5	2	0	0	0	0	0	0	0
KBAY_2016_07_14_GOPRO_604_clip-17.mp4	7/14/2016	2:51 PM	-151.3059068	59.66567297	-11.53478527	0	0	0	0	5	0	95	2	10	15	0	0	1	0	0	0	0	0	0	0	0	0	0	0
KBAY_2016_07_14_GOPRO_610_clip-18.mp4	7/14/2016	2:18 PM	-151.3495446	59.65348433	-12.79766655	0	0	0	0	5	0	95	15	5	5	0	0	0	0	0	0	2	0	0	0	0	0	0	0
KBAY_2016_07_14_GOPRO_621_clip-19.mp4	7/14/2016	3:22 PM	-151.2579442	59.66660153	-16.94791603	0	2	0	0	15	0	83	0	0	0	0	0	0	0	0	2	3	0	0	0	0	0	0	0
KBAY_2016_07_14_GOPRO_629_clip-20.mp4	7/14/2016	4:00 PM	-151.3457606	59.63140728	-42.52780914	0	0	0	0	2	0	98	0	0	0	0	0	0	0	0	0	0	0	0	0	0	0	0	0
KBAY_2016_07_14_GOPRO_920_clip-21.mp4	7/14/2016	11:07 AM	-151.5259368	59.59204502	-19.8388958	0	0	0	0	50	0	50	0	0	0	2	0	1	0	0	1	0	0	0	0	1	0	0	0
KBAY_2016_07_14_GOPRO_921_clip-22.mp4	7/14/2016	11:31 AM	-151.470054	59.58863956	-26.83480835	0	0	0	0	2	0	98	0	0	0	0	0	1	0	0	0	1	0	0	0	0	0	0	0
KBAY_2016_07_14_GOPRO_922_clip-23.mp4	7/14/2016	12:49 PM	-151.4238741	59.55584792	-26.02861977	0	0	0	0	20	0	80	0	0	15	0	0	0	0	0	0	0	0	0	0	0	0	0	0
KBAY_2016_07_14_GOPRO_923_clip-24.mp4	7/14/2016	12:59 PM	-151.426776	59.55690597	-50.34676743	0	0	0	0	20	0	80	0	0	0	0	0	1	0	0	1	0	0	1	0	0	0	0	0
KBAY_2016_07_14_GOPRO_924_clip-25.mp4	7/14/2016	1:28 PM	-151.4140668	59.59761774	-25.36071396	0	0	0	0	0	100	0	0	0	1	0	0	0	1	0	0	0	0	0	0	0	0	0	0
KBAY_2016_07_16_GOPR0_140_clip-3.mp4	7/16/2016	3:11 PM	-151.1897224	59.59909224	-22.70140076	0	0	0	0	10	0	90	0	0	0	0	0	1	0	0	2	0	0	0	0	0	0	0	0
KBAY_2016_07_16_GOPR0_160_clip-4.mp4	7/16/2016	2:34 PM	-151.1310559	59.69322453	-47.72983932	0	0	0	0	0	0	100	0	0	0	0	0	0	0	0	0	0	0	0	0	0	0	0	0
KBAY_2016_07_16_GOPR0_197_clip-5.mp4	7/16/2016	3:28 PM	-151.2132874	59.59203297	-6.72732687	0	40	20	0	20	0	20	10	0	30	10	0	0	0	0	0	0	0	0	0	0	0	0	0
KBAY_2016_07_16_GOPR0_299_clip-6.mp4	7/16/2016	11:50 AM	-151.2452543	59.69438537	-4.63358593	1	0	5	0	20	0	74	20	15	10	0	0	1	0	0	1	2	0	0	0	0	0	0	0
KBAY_2016_07_16_GOPR0_316_clip-7.mp4	7/16/2016	3:23 PM	-151.2083927	59.59241139	-20.90580559	0	0	0	0	5	0	95	0	0	0	0	0	0	0	0	0	0	0	0	0	0	0	0	0
KBAY_2016_07_16_GOPR0_327_clip-8.mp4	7/16/2016	11:37 AM	-151.2455386	59.68538229	-6.811448574	0	5	0	0	30	0	65	2	20	15	0	0	0	0	0	1	3	0	0	0	0	0	0	0
KBAY_2016_07_16_GOPR0_328_clip-9.mp4	7/16/2016	12:34 PM	-151.1772346	59.7083022	-15.6966095	0	0	0	0	5	0	95	25	15	0	0	0	0	0	2	1	3	0	0	0	0	0	0	0
KBAY_2016_07_16_GOPR0_328_clip-9.mp4	7/16/2016	12:34 PM	-151.1772346	59.7083022	-15.6966095	0	0	0	0	2	0	98	15	5	0	0	0	0	0	2	1	3	0	0	0	0	0	0	0
KBAY_2016_07_16_GOPR0_331_clip-10.mp4	7/16/2016	11:27 AM	-151.2338066	59.68060874	-13.04938793	0	0	0	0	10	0	90	5	5	0	0	0	0	0	3	1	3	0	0	0	0	0	0	0
KBAY_2016_07_16_GOPR0_331_clip-10.mp4	7/16/2016	11:27 AM	-151.2338066	59.68060874	-13.04938793	0	0	0	0	5	0	95	2	5	0	0	0	0	0	2	1	3	0	0	1	0	0	0	0
KBAY_2016_07_16_GOPR0_357_clip-11.mp4	7/16/2016	12:20 PM	-151.2111601	59.70195666	-5.265220642	0	2	0	0	10	0	88	15	5	5	0	0	0	0	54	1	10	0	0	0	0	0	0	0
KBAY_2016_07_16_GOPR0_357_clip-11.mp4	7/16/2016	12:20 PM	-151.2111601	59.70195666	-5.265220642	0	0	0	0	10	0	90	20	0	10	0	0	0	0	52	1	11	0	0	0	0	0	0	0
KBAY_2016_07_16_GOPR0_359_clip-12.mp4	7/16/2016	11:18 AM	-151.2372908	59.66857864	-41.34878159	0	0	0	0	20	0	80	0	0	0	0	0	0	0	0	1	0	0	0	0	0	0	0	0
KBAY_2016_07_16_GOPR0_359_clip-12.mp4	7/16/2016	11:18 AM	-151.2372908	59.66857864	-41.34878159	0	0	0	0	15	0	85	0	0	0	0	0	0	0	0	1	0	0	0	0	0	0	0	0
KBAY_2016_07_16_GOPR0_369_clip-13.mp4	7/16/2016	11:09 AM	-151.2478311	59.66545191	-23.15964127	0	0	0	0	15	0	85	0	0	5	0	0	0	0	0	0	3	0	0	0	0	0	0	0
KBAY_2016_07_16_GOPR0_369_clip-13.mp4	7/16/2016	11:09 AM	-151.2478311	59.66545191	-23.15964127	0	5	0	0	10	0	85	0	5	5	0	0	0	0	0	1	3	0	0	0	0	0	0	0
KBAY_2016_07_16_GOPR0_377_clip-14.mp4	7/16/2016	12:45 PM	-151.1949508	59.71337961	-3.974667072	0	0	0	0	15	0	85	30	0	0	0	0	0	0	34	1	20	0	0	0	0	0	0	0
KBAY_2016_07_16_GOPR0_393_clip-15.mp4	7/16/2016	1:22 PM	-151.142025	59.70484782	-68.00417328	0	0	0	0	0	0	100	0	0	0	0	0	0	0	0	0	0	0	0	0	0	0	0	0
KBAY_2016_07_16_GOPR0_393_clip-15.mp4	7/16/2016	1:22 PM	-151.142025	59.70484782	-68.00417328	0	0	0	0	0	0	100	0	0	0	0	0	0	0	0	0	0	0	0	0	0	0	0	0
KBAY_2016_07_16_GOPR0_401_clip-16.mp4	7/16/2016	9:47 AM	-151.5472616	59.5074464	-48.50941849	0	0	0	0	50	20	30	0	0	5	0	0	1	0	0	0	0	0	0	0	0	0	0	0
KBAY_2016_07_16_GOPR0_401_clip-16.mp4	7/16/2016	9:47 AM	-151.5472616	59.5074464	-48.50941849	0	0	0	0	20	80	0	0	0	0	0	0	0	0	0	1	0	0	0	0	0	0	0	0
KBAY_2016_07_16_GOPR0_413_clip-17.mp4	7/16/2016	9:40 AM	-151.5502646	59.50843639	-60.31577682	0	0	0	0	20	0	80	0	0	0	0	0	0	0	0	0	0	0	0	0	0	1	0	0
KBAY_2016_07_16_GOPR0_413_clip-17.mp4	7/16/2016	9:40 AM	-151.5502646	59.50843639	-60.31577682	0	0	0	0	5	0	95	0	0	0	0	0	0	0	0	0	0	0	0	0	0	1	0	0
KBAY_2016_07_16_GOPR0_414_clip-18.mp4	7/16/2016	9:23 AM	-151.5461088	59.50244212	-70.84009552	0	0	0	0	30	0	70	0	0	15	0	0	0	0	0	2	0	0	14	1	0	0	0	0
KBAY_2016_07_16_GOPR0_414_clip-18.mp4	7/16/2016	9:23 AM	-151.5461088	59.50244212	-70.84009552	0	0	0	0	70	0	30	0	5	10	0	0	0	0	0	3	0	0	6	1	0	0	0	0
KBAY_2016_07_16_GOPR0_426_clip-19.mp4	7/16/2016	9:34 AM	-151.5529038	59.50739836	-46.64136505	0	0	0	0	50	0	50	0	0	0	0	0	0	0	0	2	0	0	0	0	0	0	0	0
KBAY_2016_07_16_GOPR0_426_clip-19.mp4	7/16/2016	9:34 AM	-151.5529038	59.50739836	-46.64136505	0	0	0	0	30	0	70	0	0	5	0	0	0	0	0	1	0	0	3	0	0	0	0	0
KBAY_2016_07_16_GOPR0_505_clip-20.mp4	7/16/2016	1:33 PM	-151.1175105	59.69983804	-31.47433281	0	0	0	0	20	0	80	0	0	5	0	0	0	0	0	1	1	0	0	0	0	0	0	0
KBAY_2016_07_16_GOPR0_505_clip-20.mp4	7/16/2016	1:33 PM	-151.1175105	59.69983804	-31.47433281	0	0	0	0	15	0	85	0	0	0	0	0	0	0	0	1	1	0	5	0	0	0	0	0
KBAY_2016_07_16_GOPR0_950_clip-21.mp4	7/16/2016	12:58 PM	-151.1998034	59.7197395	NA	0	0	50	0	10	0	40	20	20	0	0	0	0	0	0	0	8	0	0	0	0	0	0	0
KBAY_2016_07_16_GOPR0_950_clip-21.mp4	7/16/2016	12:58 PM	-151.1998034	59.7197395	NA	5	0	0	0	50	0	45	20	0	0	0	0	0	0	0	0	3	0	0	0	0	0	0	0
KBAY_2016_07_16_GOPR0_951_clip-22.mp4	7/16/2016	1:40 PM	-151.1150627	59.69956288	-5.444064617	0	0	0	0	0	2	98	0	0	2	0	0	0	0	0	0	4	0	0	0	0	0	0	0
KBAY_2016_07_16_GOPR0_951_clip-22.mp4	7/16/2016	1:40 PM	-151.1150627	59.69956288	-5.444064617	0	0	10	0	10	0	80	0	0	10	0	0	0	0	0	0	1	0	0	0	0	0	0	0
KBAY_2016_07_16_GOPR0_952_clip-23.mp4	7/16/2016	1:49 PM	-151.1233141	59.70074282	-53.51824188	0	0	0	0	0	0	100	0	0	0	0	0	0	0	0	0	0	0	0	0	0	0	0	0
KBAY_2016_07_16_GOPR0_952_clip-23.mp4	7/16/2016	1:49 PM	-151.1233141	59.70074282	-53.51824188	0	0	0	0	0	0	100	0	0	0	0	0	0	0	0	1	0	0	0	0	0	0	0	0
KBAY_2016_07_16_GOPR0_953_clip-24.mp4	7/16/2016	2:01 PM	-151.1198573	59.70162478	-49.12067413	0	0	0	0	0	0	100	0	0	0	0	0	0	0	0	0	0	0	0	0	0	0	0	0
KBAY_2016_07_16_GOPR0_953_clip-24.mp4	7/16/2016	2:01 PM	-151.1198573	59.70162478	-49.12067413	0	0	0	0	0	2	98	0	0	0	0	0	0	0	0	0	0	0	0	0	0	0	0	0
KBAY_2016_07_17_101_clip-1.mp4	7/17/2016	11:31 AM	-151.0713589	59.74315607	-21.05759621	0	0	0	0	0	0	100	0	20	0	0	0	0	0	0	0	0	0	0	0	0	0	0	0
KBAY_2016_07_17_102_clip-2.mp4	7/17/2016	10:43 AM	-151.1080199	59.73677727	-29.27565956	0	0	0	0	10	0	90	0	0	0	0	0	0	0	1	0	0	0	0	0	0	0	0	0
KBAY_2016_07_17_106_clip-3.mp4	7/17/2016	12:33 PM	-151.041097	59.73111072	-11.99877834	0	0	0	0	10	0	90	10	10	0	0	0	0	0	0	0	0	0	2	0	0	0	0	0
KBAY_2016_07_17_109_clip-4.mp4	7/17/2016	11:02 AM	-151.0786074	59.73689702	-38.07388306	0	0	0	0	5	0	95	0	0	0	0	0	0	0	0	0	0	0	0	0	0	0	0	0
KBAY_2016_07_17_112_clip-5.mp4	7/17/2016	1:24 PM	-151.0283728	59.72281508	-4.720394611	0	20	10	0	50	0	20	5	10	10	0	0	0	0	0	0	0	0	0	0	0	0	0	0
KBAY_2016_07_17_113_clip-6.mp4	7/17/2016	10:35 AM	-151.1203201	59.73027053	-37.85114288	0	0	0	0	5	0	95	0	0	0	0	0	0	0	0	0	0	0	0	0	0	0	0	0
KBAY_2016_07_17_115_clip-7.mp4	7/17/2016	2:07 PM	-151.0765417	59.72243609	-4.900000095	0	10	20	0	40	0	30	30	0	10	0	0	0	0	0	0	0	0	0	0	0	0	0	0
KBAY_2016_07_17_118_clip-8.mp4	7/17/2016	11:50 AM	-151.0536076	59.74447749	-14.45132732	0	0	0	0	0	0	100	0	20	0	0	0	0	0	5	0	0	0	0	0	0	0	0	0
KBAY_2016_07_17_119_clip-9.mp4	7/17/2016	12:53 PM	-151.0362848	59.7208616	-6.463759422	0	5	0	0	80	0	20	10	0	30	0	0	0	0	0	0	0	0	0	0	0	0	0	0
KBAY_2016_07_17_176_clip-10.mp4	7/17/2016	3:41 PM	-151.2863075	59.57681179	-5.702085972	0	20	10	0	40	0	30	50	0	0	0	0	0	0	0	0	0	0	0	0	0	0	0	0
KBAY_2016_07_17_223_clip-11.mp4	7/17/2016	11:13 AM	-151.077219	59.73253548	-44.25935364	0	0	0	0	10	0	90	0	0	0	0	0	0	0	0	0	0	0	0	0	0	0	0	0
KBAY_2016_07_17_227_clip-12.mp4	7/17/2016	9:43 AM	-151.129222	59.71754959	-65.32019806	0	0	0	0	2	0	98	0	0	0	0	0	0	0	0	0	1	0	0	0	0	0	0	0
KBAY_2016_07_17_244_clip-13.mp4	7/17/2016	3:06 PM	-151.2737084	59.57992499	-26.0669632	0	0	0	0	5	0	95	0	0	0	0	0	0	0	0	0	0	0	0	0	0	0	0	0
KBAY_2016_07_17_283_clip-14.mp4	7/17/2016	3:24 PM	-151.276174	59.573149	-9.35250473	0	5	5	0	30	0	60	0	0	30	0	0	0	0	0	0	1	0	0	0	0	0	0	0
KBAY_2016_07_17_308_clip-15.mp4	7/17/2016	10:25 AM	-151.1362789	59.73187931	-6.872365952	0	0	0	0	10	0	90	2	0	0	0	0	0	0	4	0	0	0	0	0	0	0	0	0
KBAY_2016_07_17_333_clip-16.mp4	7/17/2016	9:33 AM	-151.1561866	59.72115331	-8.386198044	0	0	0	0	5	0	95	10	5	0	0	0	0	0	30	0	1	0	0	0	0	0	0	0
KBAY_2016_07_17_334_clip-17.mp4	7/17/2016	1:09 PM	-151.0314405	59.71896448	-10.07575226	0	0	0	0	35	0	65	0	0	20	0	0	0	0	0	0	0	0	0	0	0	0	0	0
KBAY_2016_07_17_336_clip-18.mp4	7/17/2016	1:17 PM	-151.0252736	59.71927627	-21.39108658	0	0	0	0	0	0	100	0	0	0	0	0	0	0	0	0	0	0	0	0	0	0	0	0
KBAY_2016_07_17_346_clip-19.mp4	7/17/2016	10:07 AM	-151.1495868	59.72849258	-4.529206753	0	0	0	0	10	0	90	15	0	0	0	0	0	0	10	0	5	0	0	0	0	0	0	0
KBAY_2016_07_17_363_clip-20.mp4	7/17/2016	10:15 AM	-151.1442029	59.73323928	NA	0	0	0	0	20	0	80	15	5	0	0	0	0	0	6	0	11	0	0	0	0	0	0	0
KBAY_2016_07_17_365_clip-21.mp4	7/17/2016	11:42 AM	-151.054555	59.74630059	-2.097487926	0	0	0	0	30	0	70	0	15	0	0	0	0	0	0	0	0	0	0	0	0	0	0	0
KBAY_2016_07_17_378_clip-22.mp4	7/17/2016	9:53 AM	-151.1356759	59.72112308	-43.9342804	0	0	0	0	5	0	95	0	0	0	0	0	0	0	0	0	0	0	0	0	0	0	0	0
KBAY_2016_07_17_390_clip-23.mp4	7/17/2016	4:01 PM	-151.3238836	59.5849233	-7.263091564	10	30	20	0	20	20	0	40	20	0	10	0	0	0	0	0	0	0	0	0	0	0	0	0
KBAY_2016_07_17_447_clip-24.mp4	7/17/2016	3:32 PM	-151.2835416	59.57458031	-16.1167984	0	0	0	0	20	0	80	0	2	5	0	0	0	0	0	0	0	0	0	0	0	0	0	0
KBAY_2016_07_17_454_clip-25.mp4	7/17/2016	2:00 PM	-151.0690826	59.73093228	-33.7743988	0	0	0	0	20	0	80	0	0	5	0	0	0	0	0	0	0	0	0	0	0	0	0	0
KBAY_2016_07_17_569_clip-26.mp4	7/17/2016	10:53 AM	-151.0921914	59.74004591	-14.18072605	0	0	0	0	0	0	100	0	10	0	0	0	0	0	16	0	0	0	0	0	0	0	0	0
KBAY_2016_07_17_770_clip-27.mp4	7/17/2016	3:52 PM	-151.3034495	59.58275707	-51.5606842	0	0	0	0	0	0	100	0	0	0	0	0	0	0	0	0	0	0	0	0	0	0	0	0
KBAY_2016_07_17_960_clip-28.mp4	7/17/2016	11:23 AM	-151.0736075	59.73071955	-14.71287727	0	0	0	0	10	0	90	0	0	0	0	0	0	0	0	0	0	0	0	0	0	0	0	0
KBAY_2016_07_17_961_clip-29.mp4	7/17/2016	12:27 PM	-151.0579906	59.73003474	-21.03524208	0	0	0	0	5	0	95	0	0	0	0	0	0	0	0	0	0	0	0	0	0	0	0	0
KBAY_2016_07_17_962_clip-30.mp4	7/17/2016	12:42 PM	-151.0519021	59.73176064	-38.82097244	0	0	0	0	0	0	100	0	0	0	0	0	0	0	0	0	0	0	0	0	0	0	0	0
KBAY_2016_07_17_963_clip-31.mp4	7/17/2016	1:02 PM	-151.0326666	59.7205099	-10.326931	15	10	10	0	20	0	45	0	10	15	10	0	0	0	0	0	0	0	0	0	0	0	0	0
KBAY_2016_07_17_964_clip-32.mp4	7/17/2016	1:47 PM	-151.0475496	59.72369693	-15.67784309	0	0	0	0	5	0	95	0	0	0	0	0	0	0	0	0	0	0	0	0	0	0	0	0
KBAY_2016_07_17_965_clip-33.mp4	7/17/2016	1:35 PM	-151.0399471	59.71919306	NA	0	0	0	0	15	0	85	0	10	10	0	20	0	0	0	0	0	0	0	0	0	0	0	0
KBAY_2016_07_17_966_clip-34.mp4	7/17/2016	1:52 PM	-151.0473997	59.72335111	-4.612411022	5	20	10	0	20	0	45	10	0	20	0	0	0	0	0	0	1	0	0	0	0	0	0	0
KBAY_2016_07_17_967_clip-35.mp4	7/17/2016	2:16 PM	-151.1006852	59.71175504	-32.95105743	0	0	0	0	5	0	95	0	0	0	0	0	0	0	0	0	0	0	0	0	0	0	0	0
KBAY_2016_07_17_968_clip-36.mp4	7/17/2016	3:12 PM	-151.2719066	59.57999369	-17.32455826	0	0	0	0	20	0	80	0	0	5	0	0	0	0	0	0	0	0	0	0	0	0	0	0
KBAY_2016_07_17_969_clip-37.mp4	7/17/2016	3:17 PM	-151.2713402	59.57816736	-1.602320194	0	0	20	0	30	0	50	10	5	0	0	0	0	0	0	1	0	0	0	0	0	0	0	0
KBAY_2016_07_18_342_clip-1.mp4	7/18/2016	1:44 PM	-151.3866451	59.44789276	-2.967132092	10	30	0	0	30	30	0	70	0	15	0	0	0	0	0	0	1	0	0	0	0	0	0	0
KBAY_2016_07_18_699_clip-4.mp4	7/18/2016	2:29 PM	-151.3525665	59.47016599	-27.722826	0	0	0	0	5	0	95	0	0	0	0	0	0	0	0	0	0	0	0	0	0	0	0	0
KBAY_2016_07_18_981_clip-5.mp4	7/18/2016	8:58 AM	-151.4706697	59.47315643	-24.21107674	0	0	0	0	70	0	30	0	0	0	0	0	0	0	0	4	2	0	0	0	0	0	0	0
KBAY_2016_07_18_986_clip-6.mp4	7/18/2016	11:30 AM	-151.3941413	59.45033858	-37.99279785	0	0	0	0	70	0	30	0	5	0	2	0	0	0	0	23	0	0	0	0	0	0	0	0
KBAY_2016_07_18_GOPR0_126_clip-7.mp4	7/18/2016	3:54 PM	-151.4010885	59.50676281	-24.55284882	0	50	30	0	20	0	0	0	0	5	10	0	0	0	0	2	1	0	0	0	0	0	0	0
KBAY_2016_07_18_GOPR0_146_clip-8.mp4	7/18/2016	1:22 PM	-151.3378961	59.43266935	-64.0295639	0	0	0	0	20	0	80	0	0	0	0	0	0	0	0	0	0	0	0	0	0	0	0	0
KBAY_2016_07_18_GOPR0_247_clip-10.mp4	7/18/2016	1:32 PM	-151.3641563	59.43446212	-13.7245388	0	20	20	0	30	30	0	0	5	0	5	0	0	0	0	0	0	0	0	0	0	0	0	0
KBAY_2016_07_18_GOPR0_260_clip-11.mp4	7/18/2016	11:14 AM	-151.4139612	59.4649836	-25.35322952	0	0	0	0	5	0	95	0	2	2	0	0	0	0	0	0	0	0	0	0	0	0	0	0
KBAY_2016_07_18_GOPR0_270_clip-12.mp4	7/18/2016	9:24 AM	-151.4486258	59.47476922	-11.37977886	15	15	15	0	20	35	0	0	5	20	15	0	0	0	0	0	2	0	0	0	0	0	0	0
KBAY_2016_07_18_GOPR0_403_clip-13.mp4	7/18/2016	10:54 AM	-151.4091639	59.45315414	-95.1780014	0	0	0	0	0	0	100	0	0	0	0	0	0	0	0	0	0	0	0	0	0	0	0	0
KBAY_2016_07_18_GOPR0_419_clip-14.mp4	7/18/2016	9:55 AM	-151.4372366	59.46301004	-25.7702713	0	20	10	0	60	0	10	5	0	20	5	0	0	0	0	5	3	0	0	0	0	0	0	0
KBAY_2016_07_18_GOPR0_440_clip-15.mp4	7/18/2016	11:06 AM	-151.4063159	59.46323982	-5.055541039	20	30	15	0	15	20	0	20	0	15	15	0	0	0	0	0	1	0	0	0	0	0	0	0
KBAY_2016_07_18_GOPR0_473_clip-16.mp4	7/18/2016	10:06 AM	-151.4302563	59.4611626	-62.09632874	0	10	30	0	45	0	15	5	0	10	0	0	0	0	0	3	1	0	0	0	0	0	0	0
KBAY_2016_07_18_GOPR0_559_clip-17.mp4	7/18/2016	3:05 PM	-151.3544758	59.47669459	-54.33183289	100	0	0	0	0	0	0	0	0	0	0	0	0	0	0	0	0	0	0	0	0	0	0	0
KBAY_2016_07_18_GOPR0_567_clip-18.mp4	7/18/2016	3:23 PM	-151.3619286	59.47910712	-53.21851349	100	0	0	0	0	0	0	0	0	0	0	0	0	0	0	0	0	0	0	0	0	0	0	0
KBAY_2016_07_18_GOPR0_590_clip-19.mp4	7/18/2016	9:35 AM	-151.4511689	59.46879091	-31.19919777	0	0	0	0	40	0	60	0	0	0	0	0	0	0	0	2	0	0	0	0	0	0	0	0
KBAY_2016_07_18_GOPR0_698_clip-20.mp4	7/18/2016	2:40 PM	-151.3461758	59.46979853	-27.07380486	0	0	0	0	70	0	30	0	0	0	0	0	0	0	0	0	0	0	0	0	0	0	0	0
KBAY_2016_07_18_GOPR0_702_clip-21.mp4	7/18/2016	2:47 PM	-151.3434901	59.47094109	-19.10515594	0	0	0	0	5	0	95	0	0	0	0	0	0	0	0	0	0	0	0	0	0	0	0	0
KBAY_2016_07_18_GOPR0_982_clip-22.mp4	7/18/2016	9:45 AM	-151.4380438	59.46923001	-15.06142044	20	10	20	0	20	30	0	15	5	5	15	0	0	0	0	19	1	0	0	0	0	0	0	0
KBAY_2016_07_18_GOPR0_984_clip-23.mp4	7/18/2016	10:16 AM	-151.4233752	59.45704382	-122.6399765	0	0	0	0	20	0	80	0	0	0	0	0	2	0	0	3	0	0	1	0	0	0	0	0
KBAY_2016_07_18_GOPR0_985_clip-24.mp4	7/18/2016	10:33 AM	-151.420951	59.4534301	-61.36304855	0	0	0	0	40	0	60	0	0	0	0	0	0	0	0	3	0	0	0	0	0	0	0	0
KBAY_2016_07_18_GOPR0_987_clip-25.mp4	7/18/2016	1:02 PM	-151.3080557	59.41962568	-16.94991493	5	30	45	0	20	0	0	0	0	50	0	5	0	0	0	0	0	0	0	0	0	0	0	0
KBAY_2016_07_18_GOPR0_988_clip-26.mp4	7/18/2016	12:56 PM	-151.3066913	59.41932988	NA	10	40	20	0	0	30	0	0	10	30	0	0	0	0	0	0	0	0	0	0	0	0	0	0
KBAY_2016_07_18_GOPR0_989_clip-27.mp4	7/18/2016	1:13 PM	-151.3154315	59.42390439	-51.02716064	0	0	0	0	0	0	100	0	0	0	0	0	0	0	0	9	0	0	0	0	0	0	0	0
KBAY_2016_07_18_GOPR0_990_clip-28.mp4	7/18/2016	2:24 PM	-151.3520081	59.46831347	-1.250105023	0	0	0	0	25	0	75	0	15	10	0	0	0	0	0	0	1	0	0	0	0	0	0	0
KBAY_2016_07_18_GOPR0_991_clip-29.mp4	7/18/2016	2:58 PM	-151.3443863	59.47548038	-2.291374683	10	30	20	0	20	20	0	50	0	0	0	0	0	0	0	0	1	0	0	0	0	0	0	0
KBAY_2016_07_18_GOPR0_992_clip-30.mp4	7/18/2016	3:31 PM	-151.3530166	59.4859532	-2.930101156	0	30	20	0	20	30	0	30	10	40	0	0	0	0	0	6	0	0	1	0	0	0	0	0
KBAY_2016_07_18_GOPR0_993_clip-31.mp4	7/18/2016	3:40 PM	-151.3555929	59.4886139	-26.56965256	0	70	0	0	20	0	10	5	0	5	5	0	0	0	0	47	1	0	0	0	0	0	0	0
KBAY_2017_07_09_GOPRO_012_clip_2.mp4	7/9/2017	10:48 AM	-151.6992263	59.50426075	-74.48699951	0	0	0	0	0	100	0	0	0	0	0	0	0	0	0	0	0	0	0	0	0	0	0	0
KBAY_2017_07_09_GOPRO_013_clip_3.mp4	7/9/2017	10:55 AM	-151.69774	59.4999806	-70.21074677	0	0	0	0	60	0	40	0	0	0	0	0	0	0	0	2	0	6	0	0	0	0	0	0
KBAY_2017_07_09_GOPRO_020_clip_11.mp4	7/9/2017	1:30 PM	-151.8545779	59.46988712	-57.07955551	0	50	40	0	10	0	0	0	0	0	0	0	0	0	0	0	15	0	0	0	0	0	0	0
KBAY_2017_07_09_GOPRO_021_clip_12.mp4	7/9/2017	1:40 PM	-151.855499	59.46517427	-56.25022507	0	30	50	0	20	0	0	0	0	0	0	0	0	0	0	0	2	3	0	0	0	0	0	0
KBAY_2017_07_09_GOPRO_022_clip_23.mp4	7/9/2017	3:44 PM	-151.8812189	59.46126979	NA	0	20	50	0	30	0	0	0	0	0	0	0	0	0	0	0	0	99	0	0	0	0	0	0
KBAY_2017_07_09_GOPRO_023_clip_22.mp4	7/9/2017	3:36 PM	-151.8781024	59.45250198	-55.57762146	0	30	50	0	20	0	0	0	5	0	0	0	0	0	0	0	0	0	0	0	0	0	0	0
KBAY_2017_07_09_GOPRO_024_clip_21.mp4	7/9/2017	3:20 PM	-151.8662382	59.44809778	-47.2167778	0	10	60	0	30	0	0	0	10	30	0	0	0	0	0	3	3	0	0	2	0	0	0	0
KBAY_2017_07_09_GOPRO_025_clip_26.mp4	7/9/2017	4:17 PM	-151.801675	59.4684882	-37.48267365	0	30	20	0	50	0	0	0	0	30	15	0	1	0	0	1	0	0	4	0	0	0	0	0
KBAY_2017_07_09_GOPRO_026_clip_8.mp4	7/9/2017	12:44 PM	-151.7514992	59.48584473	-28.9401207	0	20	10	0	70	0	0	0	10	10	10	0	0	0	0	4	0	2	0	0	0	0	0	0
KBAY_2017_07_09_GOPRO_027_clip_27.mp4	7/9/2017	4:27 PM	-151.7814568	59.46182149	-25.11388206	0	10	60	10	20	0	0	10	10	15	15	0	0	0	0	0	0	0	0	0	0	0	0	0
KBAY_2017_07_09_GOPRO_056_clip_18.mp4	7/9/2017	2:50 PM	-151.8561349	59.43073388	-15.89687443	0	0	0	90	10	0	0	25	0	0	5	0	0	0	0	0	0	0	0	0	0	0	0	0
KBAY_2017_07_09_GOPRO_086_clip_14.mp4	7/9/2017	2:10 PM	-151.8750214	59.4362101	-32.86022568	0	0	0	0	0	100	0	0	0	0	0	0	0	0	0	0	0	0	0	0	0	0	0	0
KBAY_2017_07_09_GOPRO_087_clip_13.mp4	7/9/2017	2:02 PM	-151.8797638	59.43467012	-39.20654678	5	20	10	0	0	70	0	0	5	5	0	0	0	0	0	0	0	1	0	0	0	0	0	0
KBAY_2017_07_09_GOPRO_088_clip_24.mp4	7/9/2017	3:58 PM	-151.8386845	59.46007822	-44.96754837	0	5	10	0	85	0	0	0	5	10	0	0	0	0	0	0	0	0	35	0	0	0	0	0
KBAY_2017_07_09_GOPRO_089_clip_25.mp4	7/9/2017	4:05 PM	-151.8283662	59.46467333	-43.01191711	0	20	30	0	20	30	0	0	0	0	5	0	0	0	0	1	0	3	0	0	0	0	0	0
KBAY_2017_07_09_GOPRO_098_clip_17.mp4	7/9/2017	2:39 PM	-151.8627816	59.43550368	-30.82375526	2	30	30	0	20	18	0	10	0	0	5	0	0	0	0	0	1	0	0	0	0	0	0	0
KBAY_2017_07_09_GOPRO_099_clip_16.mp4	7/9/2017	2:31 PM	-151.8634755	59.43687562	-32.47098923	0	10	20	0	60	10	0	5	0	0	10	0	0	0	0	0	0	0	0	0	0	0	0	0
KBAY_2017_07_09_GOPRO_100_clip_19.mp4	7/9/2017	3:00 PM	-151.8421404	59.43743458	-20.04999924	20	20	0	0	20	40	0	60	10	0	0	0	0	0	0	0	0	0	0	0	0	0	0	0
KBAY_2017_07_09_GOPRO_101_clip_20.mp4	7/9/2017	3:11 PM	-151.8385532	59.43468382	-11.99846363	0	0	0	80	20	0	0	80	0	0	0	0	0	0	0	0	0	0	0	0	0	0	0	0
KBAY_2017_07_09_GOPRO_186_clip_15.mp4	7/9/2017	2:19 PM	-151.8738523	59.43481471	-34.05730438	0	60	0	0	20	20	0	0	0	0	10	0	0	0	0	0	3	0	0	0	0	0	0	0
KBAY_2017_07_09_SARTEK_014_clip_4.mp4	7/9/2017	11:07 AM	-151.757278	59.50261846	-76.90985107	0	0	0	0	60	0	40	0	0	0	0	0	0	0	0	2	3	0	0	0	0	0	0	0
KBAY_2017_07_09_SARTEK_015_clip_5.mp4	7/9/2017	11:52 AM	-151.7546705	59.49607436	-72.74255371	0	0	0	0	20	80	0	0	0	0	0	0	0	0	0	0	0	7	0	0	0	0	0	0
KBAY_2017_07_09_SARTEK_016_clip_6.mp4	7/9/2017	12:03 PM	-151.754596	59.49437632	-64.97932434	0	0	0	0	70	0	30	0	0	0	0	0	0	0	0	0	1	0	0	0	0	0	0	0
KBAY_2017_07_09_SARTEK_017_clip_7.mp4	7/9/2017	12:14 PM	-151.7549943	59.49212317	-48.52156448	0	0	0	0	80	0	20	2	0	0	10	0	0	0	0	0	4	0	0	0	0	0	0	0
KBAY_2017_07_09_SARTEK_018_clip_9.mp4	7/9/2017	12:59 PM	-151.7965089	59.49659288	NA	0	0	0	0	50	0	50	0	0	20	0	0	0	0	0	0	8	0	0	0	0	0	0	0
KBAY_2017_07_09_SARTEK_019_clip_10.mp4	7/9/2017	1:13 PM	-151.7957625	59.4909267	-70.56381989	0	0	0	0	50	0	50	0	0	0	0	0	0	0	0	0	0	0	0	0	0	0	0	0
KBAY_2017_07_09_SARTEK_600_clip_1.mp4	7/9/2017	10:14 AM	-151.5426365	59.4986711	-147.5922852	0	0	0	0	50	0	50	0	0	0	0	0	1	0	0	2	0	0	0	0	0	0	0	0
KBAY_2017_07_10_GOPRO_008_clip_31.mp4	7/10/2017	3:15 PM	-151.5686971	59.56225124	-98.07821655	0	0	0	0	0	0	100	0	0	0	0	0	0	0	0	0	0	0	0	0	0	0	0	0
KBAY_2017_07_10_GOPRO_009_clip_30.mp4	7/10/2017	3:02 PM	-151.6161119	59.55562855	-85.51556396	0	0	0	0	0	0	100	0	0	0	0	0	0	0	0	0	1	0	0	0	0	0	0	0
KBAY_2017_07_10_GOPRO_010_clip_29.mp4	7/10/2017	2:46 PM	-151.6538925	59.55121674	-80.13977814	0	0	0	0	0	0	100	0	0	0	0	0	0	0	0	0	1	0	0	0	0	0	0	0
KBAY_2017_07_10_GOPRO_011_clip_32.mp4	7/10/2017	3:29 PM	-151.6027631	59.52778835	-100.3511887	0	0	0	0	2	0	98	0	0	0	0	0	0	0	0	0	0	0	0	0	0	0	0	0
KBAY_2017_07_10_GOPRO_060_clip_11.mp4	7/10/2017	10:47 AM	-151.9083727	59.41759711	-23.94383812	0	0	0	100	0	0	0	0	0	0	0	0	0	0	0	0	0	0	0	0	0	0	0	0
KBAY_2017_07_10_GOPRO_064_clip_4.mp4	7/10/2017	9:13 AM	-151.9447823	59.37138871	-39.48139954	0	10	50	10	30	0	0	0	0	0	0	0	1	0	0	0	0	0	0	0	0	0	0	0
KBAY_2017_07_10_GOPRO_065_clip_1.mp4	7/10/2017	8:46 AM	-151.9629106	59.35078814	-10.95310783	80	0	0	20	0	0	0	70	0	10	10	0	0	0	0	0	1	0	0	0	0	0	0	0
KBAY_2017_07_10_GOPRO_066_clip_2.mp4	7/10/2017	8:54 AM	-151.9533988	59.35389109	-26.11074829	0	20	0	0	50	30	0	5	0	10	0	0	0	0	0	0	0	0	0	0	0	0	0	0
KBAY_2017_07_10_GOPRO_067_clip_6.mp4	7/10/2017	9:28 AM	-151.9313034	59.36182664	-10.43610191	100	0	0	0	0	0	0	90	0	0	0	0	0	0	0	0	0	0	0	0	0	0	0	0
KBAY_2017_07_10_GOPRO_068_clip_5.mp4	7/10/2017	9:24 AM	-151.9346846	59.36554362	-15.79741383	100	0	0	0	0	0	0	70	5	0	0	0	0	0	0	0	0	0	0	0	0	0	0	0
KBAY_2017_07_10_GOPRO_069_clip_3.mp4	7/10/2017	9:03 AM	-151.9518488	59.36278401	-24.60120583	80	0	0	20	0	0	0	30	0	0	0	0	0	0	0	0	1	0	0	0	0	0	0	0
KBAY_2017_07_10_GOPRO_070_clip_7.mp4	7/10/2017	9:36 AM	-151.9244553	59.36772188	-24.90991783	0	20	0	0	50	30	0	10	20	30	10	0	0	0	0	0	0	0	0	0	0	0	0	0
KBAY_2017_07_10_GOPRO_071_clip_18.mp4	7/10/2017	12:24 PM	-151.9057631	59.37225317	-32.9709053	0	0	0	0	10	0	90	5	0	0	0	0	0	0	0	5	0	0	0	0	0	0	0	0
KBAY_2017_07_10_GOPRO_072_clip_8.mp4	7/10/2017	9:46 AM	-151.9196473	59.37315683	-31.12020683	0	0	0	0	20	80	0	5	0	0	0	0	0	0	0	5	0	0	0	0	0	0	0	0
KBAY_2017_07_10_GOPRO_073_clip_21.mp4	7/10/2017	12:43 PM	-151.9188624	59.37864644	-29.98848534	0	0	0	0	0	100	0	0	0	0	0	0	0	0	0	0	2	0	0	0	0	0	0	0
KBAY_2017_07_10_GOPRO_074_clip_20.mp4	7/10/2017	12:34 PM	-151.9101131	59.37468734	-35.62159729	0	0	0	0	50	50	0	5	0	0	0	0	1	0	0	3	0	0	0	0	0	0	0	0
KBAY_2017_07_10_GOPRO_075_clip_19.mp4	7/10/2017	12:27 PM	-151.9098171	59.37247149	-38.10477829	0	0	0	0	40	0	60	5	0	0	0	0	0	0	0	19	3	1	0	0	0	0	0	0
KBAY_2017_07_10_GOPRO_077_clip_17.mp4	7/10/2017	11:47 AM	-151.8947339	59.36354753	-29.08981705	0	0	0	0	10	0	90	5	0	0	0	0	0	0	0	5	0	0	0	0	0	0	0	0
KBAY_2017_07_10_GOPRO_079_clip_13.mp4	7/10/2017	11:12 AM	-151.8163237	59.35865136	-12.58143234	0	20	0	0	20	0	60	5	20	0	0	0	0	0	0	0	0	0	0	0	0	0	0	0
KBAY_2017_07_10_GOPRO_080_clip_14.mp4	7/10/2017	11:20 AM	-151.8275547	59.36103728	-23.82367516	0	0	0	0	5	0	95	5	0	0	0	0	0	0	0	0	0	0	0	0	0	0	0	0
KBAY_2017_07_10_GOPRO_081_clip_22.mp4	7/10/2017	12:49 PM	-151.9118734	59.383664	-33.4503479	0	10	30	0	60	0	0	5	0	10	15	0	0	0	0	0	2	0	0	0	0	0	0	0
KBAY_2017_07_10_GOPRO_084_clip_10.mp4	7/10/2017	10:38 AM	-151.916471	59.41729543	-36.89196396	0	80	10	0	10	0	0	0	0	10	0	0	0	0	0	0	0	0	0	0	0	0	0	0
KBAY_2017_07_10_GOPRO_090_clip_24.mp4	7/10/2017	1:09 PM	-151.9330358	59.39299865	-38.95970917	0	0	20	0	80	0	0	0	0	0	0	0	0	0	0	0	0	0	0	0	0	0	0	0
KBAY_2017_07_10_GOPRO_091_clip_23.mp4	7/10/2017	1:01 PM	-151.929863	59.3929375	-41.05677795	0	40	0	0	30	30	0	0	5	5	0	0	0	0	0	0	1	0	8	0	0	0	0	0
KBAY_2017_07_10_GOPRO_092_clip_25.mp4	7/10/2017	1:17 PM	-151.9362231	59.39336272	-39.81028748	0	30	30	0	20	20	0	2	0	0	0	0	0	0	0	0	0	0	0	0	0	0	0	0
KBAY_2017_07_10_GOPRO_097_clip_12.mp4	7/10/2017	10:56 AM	-151.9048296	59.41769911	-23.42981911	0	0	0	0	30	70	0	0	0	0	0	0	0	0	0	0	0	0	0	0	0	0	0	0
KBAY_2017_07_10_GOPRO_187_clip_28.mp4	7/10/2017	2:29 PM	-151.7839126	59.5485901	-59.98008728	0	0	0	0	30	0	70	0	0	0	0	0	0	0	0	0	0	0	0	0	0	0	0	0
KBAY_2017_07_10_SARTEK_063_clip_9.mp4	7/10/2017	9:58 AM	-151.9497415	59.42764059	-48.39543915	0	50	30	0	20	0	0	0	0	10	0	0	0	0	0	0	0	0	0	0	0	0	0	0
KBAY_2017_07_12_GOPRO_000_clip_1.mp4	7/12/2017	8:57 AM	-151.8281021	59.66496392	-25.83362198	0	30	30	0	20	20	0	5	10	5	10	0	0	0	0	1	0	0	0	0	0	0	0	0
KBAY_2017_07_12_GOPRO_001_clip_2.mp4	7/12/2017	9:16 AM	-151.7726829	59.63401312	-31.67132759	0	0	0	0	30	0	70	0	0	5	0	0	1	0	0	1	0	0	0	0	0	0	0	0
KBAY_2017_07_12_GOPRO_002_clip_5.mp4	7/12/2017	10:10 AM	-151.7143729	59.59609172	-35.44526672	0	0	0	0	30	0	70	0	0	10	0	0	1	0	0	0	0	0	0	0	0	0	0	0
KBAY_2017_07_12_GOPRO_003_clip_7.mp4	7/12/2017	10:31 AM	-151.6724394	59.61048412	-29.49779129	2	0	0	0	50	0	48	0	0	10	0	0	0	0	0	0	0	0	0	0	0	0	0	0
KBAY_2017_07_12_GOPRO_004_clip_4.mp4	7/12/2017	9:55 AM	-151.7453131	59.64781173	-30.62239456	0	0	0	0	40	0	60	0	0	30	0	0	0	0	0	0	0	0	0	0	0	0	0	0
KBAY_2017_07_12_GOPRO_005_clip_3.mp4	7/12/2017	9:29 AM	-151.7486766	59.63585304	-31.89975739	0	0	0	0	40	0	60	0	0	30	0	0	0	0	0	0	0	0	0	0	0	0	0	0
KBAY_2017_07_12_GOPRO_114_clip_29.mp4	7/12/2017	3:46 PM	-151.4715555	59.51952553	-40.19374847	0	0	0	0	30	0	70	0	0	0	0	0	0	0	0	2	0	0	0	0	0	0	0	0
KBAY_2017_07_12_GOPRO_115_clip_28.mp4	7/12/2017	3:38 PM	-151.4643928	59.52161752	-58.58106232	0	0	0	0	0	0	100	0	0	0	0	0	0	0	0	0	0	0	0	0	0	0	0	0
KBAY_2017_07_12_GOPRO_122_clip_24.mp4	7/12/2017	2:35 PM	-151.3949427	59.56458736	-102.3448029	0	0	0	0	30	0	70	0	0	0	0	0	0	0	0	0	0	0	0	0	0	0	0	0
KBAY_2017_07_12_GOPRO_140_clip_14.mp4	7/12/2017	1:02 PM	-151.4096544	59.59487396	-57.41148376	0	0	0	0	0	100	0	0	0	0	0	0	0	0	0	0	0	0	0	0	0	0	0	0
KBAY_2017_07_12_GOPRO_141_clip_15.mp4	7/12/2017	1:10 PM	-151.424394	59.5866102	-79.10380554	0	0	0	0	5	0	95	0	5	0	0	0	0	0	0	0	0	0	0	0	0	0	0	0
KBAY_2017_07_12_GOPRO_143_clip_8.mp4	7/12/2017	10:42 AM	-151.633084	59.61808929	-25.98521423	0	0	0	0	70	0	30	0	2	0	0	0	1	0	0	0	0	0	0	0	0	0	0	0
KBAY_2017_07_12_GOPRO_144_clip_6.mp4	7/12/2017	10:22 AM	-151.6775918	59.59297989	-34.86808014	0	0	0	0	40	0	60	0	0	10	0	0	1	0	0	0	0	0	3	0	0	0	0	0
KBAY_2017_07_12_GOPRO_145_clip_11.mp4	7/12/2017	11:14 AM	-151.5329246	59.60730782	-11.58219147	50	30	0	0	10	10	0	0	5	10	70	0	0	0	0	0	0	9	0	0	0	0	0	0
KBAY_2017_07_12_GOPRO_146_clip_12.mp4	7/12/2017	11:22 AM	-151.5104672	59.59887586	-10.65775681	30	40	0	0	10	20	0	0	0	0	60	0	0	0	0	0	0	0	0	0	0	0	0	0
KBAY_2017_07_12_GOPRO_148_clip_9.mp4	7/12/2017	10:55 AM	-151.5779354	59.5956168	-26.01512909	0	0	0	0	70	0	30	0	2	5	0	0	0	0	0	0	0	0	0	0	0	0	0	0
KBAY_2017_07_12_GOPRO_177_clip_18.mp4	7/12/2017	1:58 PM	-151.4187152	59.55545797	-4.944737911	100	0	0	0	0	0	0	60	10	10	0	0	0	0	0	0	0	0	0	0	0	0	0	0
KBAY_2017_07_12_GOPRO_178_clip_17.mp4	7/12/2017	1:50 PM	-151.414405	59.55609701	-16.76747704	0	0	0	0	30	0	70	0	0	5	0	0	0	0	4	5	0	0	0	0	0	0	0	0
KBAY_2017_07_12_GOPRO_179_clip_20.mp4	7/12/2017	2:09 PM	-151.4006795	59.55234737	-8.781476021	0	0	0	0	5	0	95	0	0	0	0	0	0	0	1	0	0	0	0	0	0	0	0	0
KBAY_2017_07_12_GOPRO_180_clip_19.mp4	7/12/2017	2:03 PM	-151.4117953	59.55045931	-8.498726845	0	10	0	0	10	0	80	30	5	5	0	0	0	0	0	1	0	0	0	0	0	0	0	0
KBAY_2017_07_12_GOPRO_182_clip_23.mp4	7/12/2017	2:28 PM	-151.3911277	59.56204467	-33.65666199	0	0	0	0	10	0	90	0	0	0	0	0	0	0	3	2	0	0	0	0	0	0	0	0
KBAY_2017_07_12_GOPRO_184_clip_27.mp4	7/12/2017	3:24 PM	-151.4450962	59.53001207	-7.448916435	0	0	0	0	30	0	70	0	0	0	0	0	0	0	0	0	0	0	0	0	0	0	0	0
KBAY_2017_07_12_GOPRO_184_clip_27.mp4	7/12/2017	3:24 PM	-151.4450962	59.53001207	-7.448916435	0	0	0	0	40	0	60	0	0	0	0	0	0	0	0	21	0	0	0	0	0	0	0	0
KBAY_2017_07_12_GOPRO_3130_clip_30.mp4	7/12/2017	3:55 PM	-151.4702737	59.50709849	-45.85277176	0	0	0	0	40	0	60	0	0	0	0	0	0	0	0	4	0	0	2	1	0	0	0	0
KBAY_2017_07_12_GOPRO_790_clip_25.mp4	7/12/2017	2:58 PM	-151.4618608	59.53989671	-46.2395401	0	0	0	0	30	0	70	0	0	0	0	0	0	0	0	7	0	0	0	0	0	0	1	0
KBAY_2017_07_12_SARTEK_710_clip_13.mp4	7/12/2017	11:48 AM	-151.5055901	59.54095709	-45.77439499	0	0	0	0	40	0	60	0	0	0	0	0	0	0	0	0	0	0	0	0	0	0	0	0
KBAY_2017_07_13_GOPRO_128_clip_4.mp4	7/13/2017	9:51 AM	-151.2811649	59.59703849	-76.08984375	0	0	0	0	5	0	95	0	0	0	0	0	1	0	0	0	0	0	0	0	0	0	0	0
KBAY_2017_07_13_GOPRO_129_clip_6.mp4	7/13/2017	10:10 AM	-151.2544076	59.60307934	-39.03343201	0	0	0	0	10	0	90	0	0	10	0	0	0	0	0	1	0	0	0	0	0	0	0	0
KBAY_2017_07_13_GOPRO_130_clip_7.mp4	7/13/2017	10:19 AM	-151.2567063	59.60644991	-76.0111084	0	0	0	0	0	0	100	0	0	0	0	0	0	0	0	0	0	0	0	0	0	0	0	0
KBAY_2017_07_13_GOPRO_131_clip_3.mp4	7/13/2017	9:45 AM	-151.2808719	59.59412399	-17.18230057	0	0	0	0	0	0	100	0	0	0	0	0	0	0	0	3	0	0	0	0	0	0	0	0
KBAY_2017_07_13_GOPRO_132_clip_10.mp4	7/13/2017	11:45 AM	-151.2335114	59.60926462	-49.13227844	0	0	0	0	10	0	90	0	0	10	0	0	0	0	0	0	0	0	0	0	0	0	0	0
KBAY_2017_07_13_GOPRO_133_clip_11.mp4	7/13/2017	11:55 AM	-151.2074911	59.60203853	-25.84458923	0	0	0	0	0	0	100	0	0	0	0	0	0	0	0	1	0	0	0	0	0	0	0	2
KBAY_2017_07_13_GOPRO_134_clip_25.mp4	7/13/2017	3:55 PM	-151.2766233	59.6238374	-69.84287262	0	0	0	0	0	0	100	0	0	0	0	0	0	0	0	0	0	0	0	0	0	0	0	0
KBAY_2017_07_13_GOPRO_136_clip_1.mp4	7/13/2017	8:58 AM	-151.3159219	59.62692655	-61.66825104	0	0	0	0	0	0	100	0	0	0	0	0	0	0	0	0	0	0	0	0	0	0	0	0
KBAY_2017_07_13_GOPRO_137_clip_17.mp4	7/13/2017	1:43 PM	-151.2078184	59.6293081	-13.26765728	20	55	10	0	10	5	0	30	15	15	10	0	0	0	0	0	0	0	0	0	0	0	0	0
KBAY_2017_07_13_GOPRO_138_clip_16.mp4	7/13/2017	1:30 PM	-151.2049017	59.61735749	-49.67454529	0	0	0	0	0	0	100	0	0	0	0	0	0	0	0	0	0	0	0	0	0	0	0	0
KBAY_2017_07_13_GOPRO_149_clip_23.mp4	7/13/2017	3:13 PM	-151.213875	59.66511243	-49.04305267	0	0	0	0	10	0	90	0	0	0	0	0	0	0	0	1	0	0	0	0	0	0	0	0
KBAY_2017_07_13_GOPRO_174_clip_24.mp4	7/13/2017	3:26 PM	-151.268177	59.63715522	-60.87874222	0	0	0	0	0	0	100	0	0	0	0	0	0	0	0	0	0	0	0	0	0	0	0	0
KBAY_2017_07_13_GOPRO_192_clip_5.mp4	7/13/2017	10:03 AM	-151.2774016	59.59532341	-6.341258526	100	0	0	0	0	0	0	60	5	5	20	0	0	0	0	0	0	0	0	0	0	0	0	0
KBAY_2017_07_13_GOPRO_193_clip_8.mp4	7/13/2017	11:17 AM	-151.2467459	59.5939608	-9.194606781	0	50	10	0	20	20	0	20	15	20	10	0	0	0	0	0	0	0	0	0	0	0	0	0
KBAY_2017_07_13_GOPRO_194_clip_9.mp4	7/13/2017	11:31 AM	-151.2579167	59.59967236	-48.53403854	0	0	0	0	5	0	95	0	0	0	0	0	0	0	0	0	0	0	0	0	0	0	0	0
KBAY_2017_07_13_GOPRO_195_clip_13.mp4	7/13/2017	12:54 PM	-151.1808281	59.59960205	-42.28048706	0	0	0	0	2	0	98	0	0	2	0	0	0	0	0	0	0	0	0	0	0	0	0	0
KBAY_2017_07_13_GOPRO_196_clip_14.mp4	7/13/2017	1:01 PM	-151.1671704	59.59755737	-35.55861664	0	0	0	0	0	0	100	0	0	0	0	0	0	0	0	0	0	0	0	0	0	0	0	0
KBAY_2017_07_13_GOPRO_197_clip_12.mp4	7/13/2017	12:15 PM	-151.19988	59.60118356	-12.98963261	0	10	0	0	40	0	50	0	0	10	0	0	0	0	0	1	0	0	0	1	0	0	0	0
KBAY_2017_07_13_GOPRO_198_clip_15.mp4	7/13/2017	1:11 PM	-151.1731695	59.59678772	-28.48303223	0	0	0	0	5	0	95	0	0	0	0	0	0	0	0	0	0	0	0	0	0	0	0	0
KBAY_2017_07_13_GOPRO_199_clip_18.mp4	7/13/2017	1:54 PM	-151.2056671	59.62979236	-4.69944334	100	0	0	0	0	0	0	60	0	15	20	0	0	0	0	0	0	0	0	0	0	0	0	0
KBAY_2017_07_13_GOPRO_200_clip_19.mp4	7/13/2017	2:10 PM	-151.2104192	59.64594816	-42.87663651	0	0	0	0	30	0	70	0	0	0	0	0	0	0	0	1	0	0	0	0	0	0	0	0
KBAY_2017_07_13_GOPRO_201_clip_20.mp4	7/13/2017	2:20 PM	-151.2048215	59.64460851	-17.8044014	0	20	0	0	20	0	60	15	0	0	0	0	0	0	0	20	0	0	0	0	0	0	0	0
KBAY_2017_07_13_GOPRO_202_clip_21.mp4	7/13/2017	2:38 PM	-151.2025317	59.64740596	-5.265173912	100	0	0	0	0	0	0	90	0	5	0	0	0	0	0	0	0	0	0	0	0	0	0	0
KBAY_2017_07_13_SARTEK_135_clip_2.mp4	7/13/2017	9:11 AM	-151.3104228	59.60971233	-74.68517303	0	0	0	0	0	0	100	0	0	0	0	0	0	0	0	0	0	0	0	0	0	0	0	0
KBAY_2017_07_14_GOPRO_014_clip_21.mp4	7/14/2017	1:14 PM	-151.1122811	59.70909844	-64.01616669	0	0	0	0	0	0	100	0	0	0	0	0	0	0	0	0	0	0	0	0	0	0	0	0
KBAY_2017_07_14_GOPRO_063_clip_19.mp4	7/14/2017	12:55 PM	-151.0821642	59.72737108	-52.20380783	0	0	0	0	0	0	100	0	0	0	0	0	0	0	0	0	0	0	0	0	0	0	0	0
KBAY_2017_07_14_GOPRO_124_clip_31.mp4	7/14/2017	3:54 PM	-151.3570102	59.5821508	-101.1446915	0	0	0	0	5	0	95	0	5	0	0	0	1	0	0	0	0	0	0	0	0	0	0	0
KBAY_2017_07_14_GOPRO_150_clip_29.mp4	7/14/2017	2:39 PM	-151.1817902	59.66567339	-46.74632645	0	0	0	0	20	0	80	0	0	20	0	0	0	0	0	0	0	0	0	0	0	0	0	0
KBAY_2017_07_14_GOPRO_152_clip_28.mp4	7/14/2017	2:26 PM	-151.1511003	59.6698514	-34.9842453	0	0	0	0	0	0	100	0	0	0	0	0	0	0	0	0	0	0	0	0	0	0	0	0
KBAY_2017_07_14_GOPRO_153_clip_27.mp4	7/14/2017	2:19 PM	-151.1437406	59.6701861	-22.17809105	0	0	0	0	5	0	0	0	5	0	0	0	0	0	0	0	0	0	0	0	0	0	0	0
KBAY_2017_07_14_GOPRO_154_clip_25.mp4	7/14/2017	1:59 PM	-151.1360934	59.68382464	-40.63731003	0	0	0	0	2	0	98	0	0	0	0	0	0	0	0	0	0	0	0	0	0	0	0	0
KBAY_2017_07_14_GOPRO_155_clip_26.mp4	7/14/2017	2:10 PM	-151.1379433	59.67747308	-40.97734833	0	0	0	0	2	0	98	0	0	0	0	0	0	0	0	1	0	0	0	0	0	0	0	0
KBAY_2017_07_14_GOPRO_158_clip_1.mp4	7/14/2017	9:27 AM	-151.0515085	59.74770849	-5.17008543	0	0	0	0	10	90	0	0	20	0	0	0	0	0	0	0	0	0	0	0	0	0	0	0
KBAY_2017_07_14_GOPRO_159_clip_3.mp4	7/14/2017	9:37 AM	-151.05511	59.74685206	-1.221114278	0	0	0	0	5	95	0	0	0	0	0	0	0	0	0	0	0	0	0	0	0	0	0	0
KBAY_2017_07_14_GOPRO_160_clip_6.mp4	7/14/2017	9:56 AM	-151.0502886	59.74559622	-3.942254782	0	0	0	0	20	0	80	5	10	20	0	0	0	0	0	0	0	0	0	0	0	0	0	0
KBAY_2017_07_14_GOPRO_162_clip_10.mp4	7/14/2017	10:38 AM	-151.0610036	59.74006275	-28.35097694	0	0	0	0	5	0	95	0	0	0	0	0	0	0	0	0	0	0	0	0	0	0	0	0
KBAY_2017_07_14_GOPRO_164_clip_11.mp4	7/14/2017	10:50 AM	-151.0526652	59.73704891	-35.45502472	0	0	0	0	0	0	100	0	0	0	0	0	0	0	0	0	0	0	0	0	0	0	0	0
KBAY_2017_07_14_GOPRO_165_clip_18.mp4	7/14/2017	12:48 PM	-151.080749	59.73250738	-46.35598755	0	0	0	0	5	0	95	0	0	0	0	0	0	0	0	0	0	0	0	0	0	0	0	0
KBAY_2017_07_14_GOPRO_166_clip_12.mp4	7/14/2017	11:00 AM	-151.0370277	59.72561042	-15.62553596	0	0	0	0	5	0	0	0	0	5	0	0	0	0	0	0	0	0	0	0	0	0	0	0
KBAY_2017_07_14_GOPRO_167_clip_15.mp4	7/14/2017	11:37 AM	-151.0605282	59.72947637	-11.8577528	0	0	0	0	10	0	90	0	5	0	0	0	0	0	0	0	0	0	0	0	0	0	0	0
KBAY_2017_07_14_GOPRO_168_clip_13.mp4	7/14/2017	11:09 AM	-151.0554692	59.72304022	-8.355782509	70	0	0	0	0	0	30	30	5	30	0	0	0	0	0	0	0	0	0	0	0	0	0	0
KBAY_2017_07_14_GOPRO_169_clip_14.mp4	7/14/2017	11:20 AM	-151.0469234	59.72734917	-21.44039917	0	0	0	0	0	0	100	0	0	5	0	0	0	0	0	0	0	0	0	0	0	0	0	0
KBAY_2017_07_14_GOPRO_170_clip_20.mp4	7/14/2017	1:04 PM	-151.1100953	59.72110693	-58.30090332	0	0	0	0	0	0	100	0	0	0	0	0	0	0	0	0	0	0	0	0	0	0	0	0
KBAY_2017_07_14_GOPRO_171_clip_23.mp4	7/14/2017	1:36 PM	-151.1264432	59.70359854	-65.54333496	0	0	0	0	0	0	100	0	0	0	0	0	0	0	0	0	0	0	0	0	0	0	0	0
KBAY_2017_07_14_GOPRO_172_clip_24.mp4	7/14/2017	1:49 PM	-151.1622101	59.69565558	-50.0560379	0	0	0	0	0	0	100	0	0	0	0	0	0	0	0	0	0	0	0	0	0	0	0	0
KBAY_2017_07_14_GOPRO_173_clip_30.mp4	7/14/2017	2:51 PM	-151.1968752	59.6780362	-49.80914688	0	0	0	0	5	0	95	0	0	0	0	0	0	0	0	0	0	0	0	0	0	0	0	0
KBAY_2017_07_14_GOPRO_176_clip_16.mp4	7/14/2017	12:17 PM	-151.0679783	59.73314279	-42.16696167	0	0	0	0	5	0	95	0	0	0	0	0	0	0	0	0	0	0	0	0	0	0	0	0
KBAY_2017_07_14_GOPRO_205_clip_9.mp4	7/14/2017	10:27 AM	-151.0483612	59.74199455	-11.49396515	0	10	0	0	30	0	60	10	15	10	5	0	0	0	0	0	0	0	0	0	0	0	0	0
KBAY_2017_07_14_GOPRO_207_clip_22.mp4	7/14/2017	1:24 PM	-151.1062941	59.70547406	-1.85121572	100	0	0	0	0	0	0	30	20	20	0	0	0	0	0	0	0	0	0	0	0	0	0	0
KBAY_2017_07_14_GOPRO_211_clip_7.mp4	7/14/2017	10:05 AM	-151.0522669	59.74499324	-11.25574207	0	0	0	0	10	0	90	0	20	0	0	0	0	0	26	0	0	0	0	0	0	0	0	0
KBAY_2017_07_15_GOPRO_028_clip_23.mp4	7/15/2017	2:27 PM	-151.760527	59.45117424	-12.62920475	0	0	0	0	5	95	0	10	5	0	0	0	0	0	0	0	0	0	0	0	0	0	0	0
KBAY_2017_07_15_GOPRO_029_clip_24.mp4	7/15/2017	2:34 PM	-151.755683	59.45297571	-14.58644867	0	0	0	0	5	95	0	20	0	0	0	0	0	0	0	0	0	0	0	0	0	0	0	0
KBAY_2017_07_15_GOPRO_030_clip_27.mp4	7/15/2017	2:54 PM	-151.751127	59.45755639	-17.63542175	0	20	0	50	30	0	0	60	10	0	0	0	0	0	0	0	0	0	0	0	0	0	0	0
KBAY_2017_07_15_GOPRO_031_clip_28.mp4	7/15/2017	3:04 PM	-151.7394238	59.46390557	-17.04332352	0	20	0	50	30	0	0	50	0	0	5	0	0	0	0	0	0	0	0	0	0	0	0	0
KBAY_2017_07_15_GOPRO_032_clip_25.mp4	7/15/2017	2:40 PM	-151.7503463	59.45257206	-13.39984703	0	0	0	0	10	90	0	10	0	0	0	0	0	0	0	0	0	0	0	0	0	0	0	0
KBAY_2017_07_15_GOPRO_033_clip_26.mp4	7/15/2017	2:46 PM	-151.7471143	59.45482964	-13.04271126	0	0	0	80	20	0	0	50	5	5	0	0	0	0	0	0	0	0	0	0	0	0	0	0
KBAY_2017_07_15_GOPRO_034_clip_37.mp4	7/15/2017	4:17 PM	-151.7214645	59.45825198	-11.88288593	0	0	0	0	10	90	0	10	0	0	0	0	0	0	0	0	0	0	0	0	0	0	0	0
KBAY_2017_07_15_GOPRO_035_clip_29.mp4	7/15/2017	3:11 PM	-151.7311244	59.45547504	-9.1525383	5	0	0	0	5	90	0	10	0	0	0	0	0	0	0	0	0	0	0	0	0	0	0	0
KBAY_2017_07_15_GOPRO_036_clip_30.mp4	7/15/2017	3:16 PM	-151.7263984	59.45181104	-8.902222633	0	0	20	0	30	50	0	50	10	0	10	0	0	0	0	0	0	0	0	0	0	0	0	0
KBAY_2017_07_15_GOPRO_038_clip_33.mp4	7/15/2017	3:39 PM	-151.7281989	59.44605749	-4.319248676	0	5	0	65	30	0	0	30	20	15	0	0	0	0	0	0	0	0	0	0	0	0	0	0
KBAY_2017_07_15_GOPRO_039_clip_32.mp4	7/15/2017	3:32 PM	-151.7221397	59.44784039	-4.770419121	100	0	0	0	0	0	0	70	10	10	10	0	0	0	0	0	0	0	0	0	0	0	0	0
KBAY_2017_07_15_GOPRO_040_clip_31.mp4	7/15/2017	3:27 PM	-151.7207291	59.44902295	-5.964466572	0	0	0	0	5	95	0	2	2	2	0	0	0	0	0	0	0	0	0	3	0	0	0	0
KBAY_2017_07_15_GOPRO_041_clip_5.mp4	7/15/2017	11:13 AM	-151.7266386	59.42258393	-12.49383259	0	0	0	0	10	0	90	15	5	10	0	0	0	0	0	2	0	0	0	0	0	0	0	0
KBAY_2017_07_15_GOPRO_042_clip_4.mp4	7/15/2017	11:07 AM	-151.7247234	59.4208286	-10.57955456	0	20	0	0	30	0	50	20	20	15	0	0	0	0	0	6	0	0	0	0	0	0	0	0
KBAY_2017_07_15_GOPRO_043_clip_1.mp4	7/15/2017	10:46 AM	-151.7069407	59.41439577	-6.009021282	0	20	0	0	20	0	60	70	5	5	5	0	1	0	0	1	0	0	0	0	0	0	0	0
KBAY_2017_07_15_GOPRO_044_clip_6.mp4	7/15/2017	11:20 AM	-151.7203246	59.42436352	-12.61376095	0	0	0	0	10	0	90	10	0	0	0	0	0	0	0	0	0	0	0	2	0	0	0	0
KBAY_2017_07_15_GOPRO_045_clip_2.mp4	7/15/2017	10:55 AM	-151.7146466	59.41630996	-7.192720413	0	50	0	0	0	0	50	60	5	0	0	0	1	0	0	1	0	0	0	0	0	0	0	0
KBAY_2017_07_15_GOPRO_046_clip_3.mp4	7/15/2017	11:00 AM	-151.715616	59.41960405	-7.271364212	0	20	0	0	20	0	60	50	10	10	0	0	1	0	0	0	0	0	0	0	0	0	0	0
KBAY_2017_07_15_GOPRO_047_clip_34.mp4	7/15/2017	3:44 PM	-151.7297661	59.44135973	-4.85141468	0	0	0	70	30	0	0	30	20	0	0	0	0	0	0	0	0	0	0	0	0	0	0	0
KBAY_2017_07_15_GOPRO_048_clip_35.mp4	7/15/2017	3:54 PM	-151.7211782	59.4365474	-9.668352127	30	10	0	0	20	40	0	40	0	0	0	0	0	0	1	0	0	0	0	0	0	0	0	0
KBAY_2017_07_15_GOPRO_049_clip_36.mp4	7/15/2017	4:02 PM	-151.7181631	59.43613252	-2.161912918	100	0	0	0	0	0	0	60	30	10	0	0	0	0	0	0	0	0	0	0	0	0	0	0
KBAY_2017_07_15_GOPRO_050_clip_14.mp4	7/15/2017	1:01 PM	-151.9198351	59.41081151	-36.26304245	0	0	0	80	20	0	0	0	0	0	0	0	0	0	0	0	0	0	0	0	0	0	0	0
KBAY_2017_07_15_GOPRO_051_clip_8.mp4	7/15/2017	11:35 AM	-151.7383847	59.43258858	-7.083300114	0	0	0	0	30	0	70	40	10	25	0	0	0	0	0	0	0	0	0	0	0	0	0	0
KBAY_2017_07_15_GOPRO_052_clip_7.mp4	7/15/2017	11:26 AM	-151.7273784	59.42860826	-15.64566135	0	0	0	0	10	0	90	40	20	30	0	0	0	0	0	0	0	0	0	0	0	0	0	0
KBAY_2017_07_15_GOPRO_053_clip_19.mp4	7/15/2017	1:55 PM	-151.8145893	59.44672062	-19.56043816	0	0	0	0	30	70	0	50	10	0	0	0	0	0	0	0	0	0	0	0	0	0	0	0
KBAY_2017_07_15_GOPRO_054_clip_18.mp4	7/15/2017	1:48 PM	-151.8178686	59.44046212	-9.197110176	10	60	0	0	20	10	0	50	15	0	15	0	0	0	0	0	0	0	0	0	0	0	0	0
KBAY_2017_07_15_GOPRO_055_clip_20.mp4	7/15/2017	2:02 PM	-151.8048841	59.44569769	-10.58561802	100	0	0	0	0	0	0	60	10	0	20	0	0	0	0	0	0	0	0	0	0	0	0	0
KBAY_2017_07_15_GOPRO_057_clip_21.mp4	7/15/2017	2:10 PM	-151.8093435	59.45192613	-23.56624603	0	70	0	10	20	0	0	20	10	10	40	0	0	0	0	0	0	0	0	0	0	0	0	0
KBAY_2017_07_15_GOPRO_082_clip_16.mp4	7/15/2017	1:23 PM	-151.9012411	59.41354026	-22.37054253	70	10	0	10	10	0	0	50	10	0	30	0	0	0	0	0	0	0	0	0	0	0	0	0
KBAY_2017_07_15_GOPRO_083_clip_15.mp4	7/15/2017	1:08 PM	-151.9098311	59.41084323	-29.13862228	0	70	0	0	20	10	0	2	0	5	5	0	0	0	0	0	0	0	0	0	0	0	0	0
KBAY_2017_07_15_GOPRO_085_clip_22.mp4	7/15/2017	2:20 PM	-151.778628	59.452857	-15.85949516	0	0	0	70	30	0	0	30	0	0	0	0	0	0	0	0	0	0	0	0	0	0	0	0
KBAY_2017_07_15_GOPRO_093_clip_12.mp4	7/15/2017	12:46 PM	-151.9256666	59.40611729	-40.22844696	0	0	0	50	50	0	0	0	0	0	0	0	0	0	0	0	0	0	0	0	0	0	0	0
KBAY_2017_07_15_GOPRO_094_clip_13.mp4	7/15/2017	12:52 PM	-151.9225817	59.40464166	-38.2790947	0	30	0	40	30	0	0	0	0	5	10	0	0	0	0	0	0	0	0	0	0	0	0	0
KBAY_2017_07_15_GOPRO_096_clip_17.mp4	7/15/2017	1:34 PM	-151.9092359	59.41509618	-25.22544479	0	0	20	60	20	0	0	0	0	0	0	0	0	0	0	0	0	0	0	0	0	0	0	0
KBAY_2017_07_15_SARTEK_095_clip_11.mp4	7/15/2017	12:26 PM	-151.929801	59.40515263	-40.95557022	0	10	0	50	40	0	0	0	0	0	0	0	0	0	0	0	0	0	0	0	0	0	0	0
KBAY_2017_07_17_GOPRO_106_clip_20.mp4	7/17/2017	2:05 PM	-151.359557	59.47570599	-22.21487808	0	30	20	0	20	0	30	5	0	0	15	0	0	0	0	42	0	0	0	0	0	0	0	0
KBAY_2017_07_17_GOPRO_108_clip_31.mp4	7/17/2017	3:53 PM	-151.4097087	59.50894069	-79.9189682	0	0	0	0	5	0	95	5	0	0	0	0	2	0	0	0	0	0	0	0	0	0	0	0
KBAY_2017_07_17_GOPRO_110_clip_28.mp4	7/17/2017	3:20 PM	-151.3670896	59.50190434	-19.41789627	5	20	20	0	30	0	25	0	0	0	15	0	0	0	0	23	0	0	0	0	0	0	0	0
KBAY_2017_07_17_GOPRO_112_clip_30.mp4	7/17/2017	3:44 PM	-151.3949626	59.50401959	-18.97046661	10	25	5	0	30	0	30	0	0	5	30	0	0	0	0	16	0	0	0	0	0	0	0	0
KBAY_2017_07_17_GOPRO_116_clip_19.mp4	7/17/2017	1:45 PM	-151.5056326	59.4991429	-42.37561798	0	0	0	0	50	0	50	0	0	5	0	0	0	0	0	2	0	0	6	0	0	0	0	0
KBAY_2017_07_17_GOPRO_117_clip_18.mp4	7/17/2017	1:34 PM	-151.4966946	59.48578086	-12.69735718	0	10	0	65	30	0	0	2	0	2	0	0	0	0	0	1	0	0	0	0	0	0	0	0
KBAY_2017_07_17_GOPRO_188_clip_1.mp4	7/17/2017	9:32 AM	-151.4884784	59.50837252	-76.28919983	0	0	0	0	40	0	60	0	0	0	0	0	1	5	0	11	0	0	0	1	0	0	0	0
KBAY_2017_07_17_GOPRO_189_clip_2.mp4	7/17/2017	9:53 AM	-151.4985587	59.51190745	-19.90717125	0	15	0	0	40	0	50	15	15	5	5	0	0	0	0	0	0	0	0	0	0	0	0	0
KBAY_2017_07_17_GOPRO_190_clip_3.mp4	7/17/2017	10:09 AM	-151.518954	59.51584751	-45.80377197	0	0	0	0	15	0	85	0	0	0	0	0	0	0	0	2	0	0	0	0	0	0	0	0
KBAY_2017_07_17_GOPRO_191_clip_4.mp4	7/17/2017	10:20 AM	-151.5300723	59.52124843	-55.39612961	0	0	0	0	30	0	70	0	0	0	0	0	0	0	0	0	0	0	0	0	0	0	0	0
KBAY_2017_07_17_GOPRO_207_clip_5.mp4	7/17/2017	10:49 AM	-151.3107275	59.42312705	-19.21417046	0	0	0	0	10	0	90	0	0	0	0	0	0	0	0	0	0	0	0	0	0	0	0	0
KBAY_2017_07_17_GOPRO_208_clip_6.mp4	7/17/2017	10:56 AM	-151.3208318	59.42546471	-15.41901398	0	0	0	0	10	0	90	0	0	0	0	0	0	0	0	1	0	0	1	0	0	0	0	0
KBAY_2017_07_17_GOPRO_209_clip_15.mp4	7/17/2017	12:56 PM	-151.3710104	59.44350302	-17.67418098	0	10	0	70	20	0	0	0	0	10	0	0	0	0	0	0	0	0	0	0	0	0	0	0
KBAY_2017_07_17_GOPRO_210_clip_13.mp4	7/17/2017	12:34 PM	-151.3413179	59.43365503	-69.93006134	0	0	0	0	5	0	95	0	0	0	0	0	0	0	0	0	0	0	0	0	0	0	0	0
KBAY_2017_07_17_GOPRO_211_clip_14.mp4	7/17/2017	12:46 PM	-151.3564708	59.43972395	-22.76255417	0	5	40	0	30	0	25	0	2	0	0	0	0	0	0	0	0	0	0	0	0	0	0	0
KBAY_2017_07_17_GOPRO_213_clip_12.mp4	7/17/2017	12:26 PM	-151.3472725	59.42962608	-49.49627304	0	0	0	0	50	0	50	2	2	0	0	0	0	0	0	0	0	0	0	0	0	0	0	0
KBAY_2017_07_17_GOPRO_214_clip_11.mp4	7/17/2017	11:52 AM	-151.3349838	59.42694402	-54.9174881	100	0	0	0	0	0	0	0	0	0	0	0	0	0	0	0	0	0	0	0	0	0	0	0
KBAY_2017_07_17_GOPRO_217_clip_17.mp4	7/17/2017	1:22 PM	-151.4684349	59.47175475	-12.55842495	0	10	0	0	50	0	40	2	0	10	5	0	0	0	0	1	6	0	0	0	0	0	0	0
KBAY_2017_07_17_GOPRO_222_clip_16.mp4	7/17/2017	1:06 PM	-151.4060881	59.45727853	-42.42509842	30	0	0	0	40	0	30	2	2	2	5	0	0	0	0	10	0	0	0	2	0	0	0	0
KBAY_2017_07_17_GOPRO_227_clip_22.mp4	7/17/2017	2:21 PM	-151.3635464	59.48286194	-59.65272903	5	15	25	10	30	0	15	0	2	0	15	0	0	0	0	50	0	0	0	0	0	0	0	0
KBAY_2017_07_17_GOPRO_228_clip_27.mp4	7/17/2017	3:08 PM	-151.3588194	59.49448957	-29.61003685	20	20	10	30	20	0	0	0	5	5	10	0	0	0	0	10	0	0	0	0	0	0	0	0
KBAY_2017_07_17_GOPRO_229_clip_32.mp4	7/17/2017	4:04 PM	-151.4321041	59.50434443	-2.093818426	80	0	0	10	10	0	0	40	20	20	10	0	0	0	0	0	0	0	0	0	0	0	0	0
KBAY_2017_07_17_GOPRO_230_clip_7.mp4	7/17/2017	11:06 AM	-151.3289905	59.42915958	-52.10634613	0	0	0	0	30	0	70	0	2	0	0	0	0	0	0	0	0	0	0	0	0	0	0	0
KBAY_2017_07_17_GOPRO_231_clip_8.mp4	7/17/2017	11:16 AM	-151.3305663	59.42899008	-69.68933868	0	0	0	0	5	0	95	2	0	0	0	0	0	0	0	0	0	0	0	0	0	0	0	0
KBAY_2017_07_17_GOPRO_232_clip_9.mp4	7/17/2017	11:33 AM	-151.3294658	59.43046779	-29.59550285	0	0	0	0	15	0	85	0	0	0	0	0	0	0	0	15	0	0	0	0	0	0	0	0
KBAY_2017_07_17_GOPRO_234_clip_21.mp4	7/17/2017	2:15 PM	-151.3554266	59.47836064	-55.33963776	0	0	0	0	0	0	100	0	0	0	0	0	0	0	0	1	0	0	0	0	0	0	0	0
KBAY_2017_07_17_GOPRO_235_clip_23.mp4	7/17/2017	2:29 PM	-151.3588543	59.48388599	-59.98344803	5	0	0	0	30	0	65	0	5	0	0	0	0	0	0	0	0	0	0	0	0	0	0	0
KBAY_2017_07_17_GOPRO_236_clip_24.mp4	7/17/2017	2:40 PM	-151.3477714	59.46902778	-24.63086891	0	0	0	0	0	0	100	2	2	0	0	0	0	0	0	0	0	0	0	0	0	0	0	0
KBAY_2017_07_17_GOPRO_237_clip_25.mp4	7/17/2017	2:48 PM	-151.3488071	59.4717966	-32.43276978	0	0	0	0	5	0	95	0	2	0	0	0	0	0	0	15	0	0	0	0	0	0	0	0
KBAY_2017_07_17_GOPRO_238_clip_26.mp4	7/17/2017	2:53 PM	-151.3491609	59.47279567	-50.00604248	0	0	0	0	5	0	95	0	0	0	0	0	0	0	0	1	0	0	0	0	0	0	0	0
KBAY_2017_07_17_GOPRO_239_clip_29.mp4	7/17/2017	3:31 PM	-151.3735384	59.50197415	-35.76153946	10	15	0	0	20	0	55	0	10	0	0	0	0	0	0	4	0	0	0	0	0	0	0	0
KBAY_2017_07_17_GOPRO_240_clip_33.mp4	7/17/2017	4:10 PM	-151.4322559	59.50789875	-70.00100708	0	0	0	0	0	0	100	0	0	0	0	0	0	0	0	0	0	0	0	0	0	0	0	0
KBAY_2017_07_17_SARTEK_233_clip_10.mp4	7/17/2017	11:39 AM	-151.3290771	59.43146693	-17.16659164	50	30	0	0	20	0	0	30	0	0	0	0	0	0	0	0	0	0	0	0	0	0	0	0
KBAY_2017_07_18_GOPRO_3382_clip_9.mp4	7/18/2017	9:25 AM	-151.6161349	59.47937645	-3.766169548	20	0	0	0	15	0	65	20	0	0	0	0	0	0	0	0	0	0	0	0	0	0	0	0
KBAY_2017_07_18_GOPRO_3389_clip_6.mp4	7/18/2017	8:56 AM	-151.5869206	59.48788499	-42.46663284	0	0	0	0	0	0	100	0	2	0	0	0	0	0	0	0	0	0	0	0	0	0	0	0
KBAY_2017_07_18_GOPRO_843_clip_8.mp4	7/18/2017	9:19 AM	-151.6135857	59.4790032	-4.631031036	100	0	0	0	0	0	0	95	0	0	0	0	0	0	0	0	0	0	0	0	0	0	0	0
KBAY_2017_07_18_GOPRO_933_clip_7.mp4	7/18/2017	9:09 AM	-151.6042975	59.47776568	-0.143101051	100	0	0	0	0	0	0	95	0	0	0	0	0	0	0	0	0	0	0	0	0	0	0	0
KBAY_2017_07_18_GOPRO_964_clip_10.mp4	7/18/2017	9:36 AM	-151.6232744	59.48141457	-3.321000099	0	0	0	0	10	0	90	0	0	0	0	0	0	0	0	0	0	0	0	0	0	0	0	0
KBAY_2017_07_18_GOPRO_981_clip_5.mp4	7/18/2017	8:48 AM	-151.5749553	59.48954512	-55.42114258	0	0	0	0	15	0	85	0	0	0	0	0	0	0	0	0	0	0	0	0	0	0	0	0
KBAY_2017_07_18_GOPRO_988_clip_4.mp4	7/18/2017	8:42 AM	-151.5675936	59.48671254	-3.324456453	0	0	0	0	10	0	90	0	0	0	0	0	0	0	0	0	0	0	0	0	0	0	0	0
KBAY_2017_07_18_GOPRO_991_clip_3.mp4	7/18/2017	8:37 AM	-151.5654881	59.48569906	-5.4106493	0	0	0	0	15	0	85	0	0	0	0	0	0	0	0	0	0	0	0	0	0	0	0	0
KBAY_2017_07_18_GOPRO_992_clip_1.mp4	7/18/2017	8:26 AM	-151.5595761	59.48479593	-49.21140289	2	0	0	0	10	88	0	10	15	5	0	0	0	0	0	6	0	0	0	0	0	0	0	0
KBAY_2017_07_18_SARTEK_985_clip_2.mp4	7/18/2017	8:32 AM	-151.5644074	59.48554433	-12.62370968	0	0	0	0	10	0	90	0	0	0	0	0	0	0	0	0	0	0	0	0	0	0	0	0
KBAY_2017_07_19_GOPRO_176_clip_1.mp4	7/19/2017	8:49 AM	-151.4078706	59.59977222	-3.630154133	5	20	20	0	10	45	0	0	0	0	2	0	0	0	0	0	0	0	0	0	0	0	0	0
KBAY_2017_07_19_GOPRO_242_clip_2.mp4	7/19/2017	9:02 AM	-151.4136918	59.63704427	-4.919341564	10	0	0	0	20	0	70	20	10	0	10	0	0	0	0	1	0	0	0	0	0	0	0	0
KBAY_2017_07_19_GOPRO_243_clip_3.mp4	7/19/2017	9:36 AM	-151.4994701	59.53077072	-6.624749184	80	10	0	0	10	0	0	50	10	0	20	0	0	0	0	1	0	0	0	0	0	0	0	0
KBAY_2017_07_19_GOPRO_244_clip_4.mp4	7/19/2017	9:41 AM	-151.5008244	59.53163514	-21.57322311	0	10	0	0	20	0	70	0	0	0	0	0	0	0	0	5	4	0	0	0	0	0	0	0
KBAY_2017_07_19_GOPRO_245_clip_5.mp4	7/19/2017	9:47 AM	-151.5032532	59.53362631	-35.26496124	0	5	0	0	40	0	55	5	0	5	0	0	0	0	0	1	0	0	0	0	0	0	0	0
KBAY_2017_07_19_GOPRO_246_clip_6.mp4	7/19/2017	9:57 AM	-151.5073371	59.53755485	-45.27958679	0	0	0	0	60	0	40	0	5	0	0	0	0	0	0	2	0	0	0	0	0	0	0	0
KBAY_2017_07_19_GOPRO_247_clip_7.mp4	7/19/2017	10:07 AM	-151.5102727	59.53956707	-50.07186127	0	0	0	0	50	0	50	0	0	0	0	0	0	0	0	2	0	0	0	0	0	0	0	0
KBAY_2017_07_19_GOPRO_248_clip_8.mp4	7/19/2017	10:15 AM	-151.5136217	59.54286819	-62.83137512	0	0	0	0	50	0	50	0	2	5	0	0	0	0	0	0	0	0	0	1	0	0	0	0
KBAY_2017_07_19_GOPRO_249_clip_9.mp4	7/19/2017	10:24 AM	-151.5152613	59.54514419	-95.42959595	0	0	0	0	20	0	80	0	0	0	0	0	0	0	0	0	0	0	0	0	0	0	0	0
KBAY_2017_07_19_GOPRO_250_clip_10.mp4	7/19/2017	10:45 AM	-151.5982581	59.48888304	-25.12103081	0	0	0	0	5	0	95	0	0	0	0	0	0	0	0	0	0	0	0	0	0	0	0	0
KBAY_2017_07_19_GOPRO_251_clip_11.mp4	7/19/2017	10:51 AM	-151.6013746	59.48667949	-16.02547264	0	0	0	0	10	0	90	2	0	5	0	0	0	0	0	0	0	0	0	0	0	0	0	0
KBAY_2017_07_19_GOPRO_252_clip_12.mp4	7/19/2017	10:58 AM	-151.6049345	59.48448898	-12.43462753	0	0	0	0	10	0	90	5	2	0	0	0	0	0	0	0	0	0	0	0	0	0	0	0
KBAY_2017_07_19_GOPRO_253_clip_13.mp4	7/19/2017	11:06 AM	-151.6082956	59.48187025	-9.308514595	0	0	0	0	10	90	0	0	0	0	0	0	0	0	0	0	0	0	0	0	0	0	0	0
KBAY_2017_07_19_GOPRO_255_clip_15.mp4	7/19/2017	11:27 AM	-151.5923289	59.49149758	-27.93001556	50	0	0	0	50	0	0	5	0	0	10	0	0	0	0	80	0	0	10	0	0	0	0	0
KBAY_2017_07_19_SARTEK_254_clip_14.mp4	7/19/2017	11:13 AM	-151.5948258	59.49132071	-34.50134277	0	0	0	0	5	0	95	0	0	0	0	0	0	0	0	1	0	0	0	0	0	0	0	0
KBAY_GOPR0_2016_07_19_210_clip-1.mp4	7/19/2016	10:54 AM	-151.4516788	59.50892262	-9.930654526	60	30	0	0	10	0	0	15	15	10	10	0	0	0	0	17	0	0	0	0	0	0	0	0
KBAY_GOPR0_2016_07_19_233_clip-2.mp4	7/19/2016	11:26 AM	-151.4055165	59.51069649	-43.02764511	50	30	0	0	20	0	0	0	0	0	0	0	0	0	0	1	0	0	0	0	0	0	0	0
KBAY_GOPR0_2016_07_19_259_clip-3.mp4	7/19/2016	11:15 AM	-151.4222234	59.50804206	-65.63376617	0	0	0	0	5	0	95	0	0	0	0	0	0	0	0	0	0	0	0	0	0	0	0	0
KBAY_GOPR0_2016_07_19_271_clip-4.mp4	7/19/2016	11:35 AM	-151.3752619	59.49954795	-32.98257828	0	0	0	0	50	0	50	0	5	0	0	0	0	0	0	2	0	0	0	0	0	0	0	0
KBAY_GOPR0_2016_07_19_479_clip-5.mp4	7/19/2016	11:02 AM	-151.4239349	59.5120579	-35.56512833	100	0	0	0	0	0	0	0	0	0	0	0	0	0	0	7	0	0	0	0	0	0	0	0
KBAY_GOPR0_2016_07_19_800_clip-6.mp4	7/19/2016	9:28 AM	-151.5310834	59.46290351	-6.641659737	0	0	20	0	70	0	10	60	0	10	10	0	0	0	0	0	0	0	0	0	0	0	0	0
KBAY_GOPR0_2016_07_19_801_clip-7.mp4	7/19/2016	9:35 AM	-151.5186949	59.45490026	-2.767999887	0	60	0	0	40	0	0	45	5	20	10	0	1	0	0	0	1	0	0	0	0	0	0	0
KBAY_GOPR0_2016_07_19_802_clip-8.mp4	7/19/2016	9:41 AM	-151.5169059	59.45362867	-1.830786467	0	40	0	0	50	0	10	60	5	10	0	0	0	0	0	0	0	0	0	0	0	0	0	0
KBAY_GOPR0_2016_07_19_804_clip-10.mp4	7/19/2016	9:58 AM	-151.5244093	59.46350999	-5.331930637	0	0	50	0	50	0	0	50	2	0	15	0	0	0	0	0	0	0	0	0	0	0	0	0
KBAY_GOPR0_2016_07_19_805_clip-11.mp4	7/19/2016	10:08 AM	-151.5310642	59.46544616	-10.19692135	5	30	0	0	50	0	15	20	15	10	10	0	0	0	0	0	3	0	0	0	0	0	0	0
KBAY_GOPR0_2016_07_19_806_clip-12.mp4	7/19/2016	10:24 AM	-151.5368088	59.47281498	-15.92275143	5	5	5	0	60	0	25	5	5	0	5	0	0	0	0	0	1	0	0	0	0	0	0	0
KBAY_GOPR0_2016_07_19_808_clip-14.mp4	7/19/2016	11:43 AM	-151.3690173	59.49579141	-86.72157288	0	0	0	0	0	0	100	0	0	0	0	0	0	0	0	0	0	0	0	0	0	0	0	0
KBAY_GOPR0_2016_07_19_809_clip-15.mp4	7/19/2016	12:00 PM	-151.3824598	59.50490741	-27.25446892	0	0	0	0	60	0	40	0	0	0	0	0	0	0	0	43	2	0	0	4	0	0	0	0
KBAY_GOPR0_2016_07_20_159_clip-1.mp4	7/20/2016	11:47 AM	-151.2421553	59.60053172	-2.750963449	30	20	20	20	10	0	0	40	0	0	20	0	0	0	0	0	0	0	0	0	0	0	0	0
KBAY_GOPR0_2016_07_20_219_clip-2.mp4	7/20/2016	10:08 AM	-151.1858884	59.664787	-49.64474869	0	0	0	0	5	0	95	0	0	0	0	0	0	0	0	3	0	0	0	1	0	0	0	0
KBAY_GOPR0_2016_07_20_304_clip-3.mp4	7/20/2016	11:28 AM	-151.2261045	59.62237972	-47.66384125	0	0	0	0	5	0	95	0	0	0	0	0	0	0	0	0	0	0	0	0	0	0	0	0
KBAY_GOPR0_2016_07_20_323_clip-4.mp4	7/20/2016	12:39 PM	-151.3229294	59.57557178	-1.802785754	0	0	30	0	40	0	30	5	5	5	0	0	0	0	0	0	1	0	0	0	0	0	0	0
KBAY_GOPR0_2016_07_20_325_clip-5.mp4	7/20/2016	11:54 AM	-151.2608108	59.5959474	-3.942149162	0	0	0	100	0	0	0	25	0	0	0	0	0	0	0	0	0	0	0	0	0	0	0	0
KBAY_GOPR0_2016_07_20_332_clip-6.mp4	7/20/2016	12:57 PM	-151.2758391	59.56415212	-1.436156869	0	0	0	0	90	0	20	5	15	5	0	0	0	0	0	0	0	0	0	0	0	0	0	0
KBAY_GOPR0_2016_07_20_361_clip-7.mp4	7/20/2016	12:48 PM	-151.3037652	59.56789689	-1.361145258	0	0	20	0	60	0	20	15	10	0	0	0	0	0	0	0	1	0	0	0	0	0	0	0
KBAY_GOPR0_2016_07_20_376_clip-8.mp4	7/20/2016	11:39 AM	-151.226037	59.60785245	-29.59157181	0	0	0	0	5	0	95	0	0	0	0	0	0	0	0	1	1	0	0	0	0	0	0	0
KBAY_GOPR0_2016_07_20_516_clip-9.mp4	7/20/2016	9:51 AM	-151.1341658	59.67159943	-22.13999367	0	0	0	0	5	0	95	10	5	0	0	0	0	0	0	0	0	0	0	0	0	0	0	0
KBAY_GOPR0_2016_07_20_523_clip-10.mp4	7/20/2016	9:33 AM	-151.1354042	59.68159709	-33.05666351	0	0	0	0	5	0	95	0	0	0	0	0	0	0	0	0	0	0	0	0	0	0	0	0
KBAY_GOPR0_2016_07_20_543_clip-11.mp4	7/20/2016	10:28 AM	-151.1945901	59.65335216	-13.40008163	0	0	0	0	20	0	80	15	10	0	0	0	0	0	0	9	1	0	0	0	0	0	0	0
KBAY_GOPR0_2016_07_20_549_clip-12.mp4	7/20/2016	10:18 AM	-151.1810548	59.65864629	-10.76974297	0	5	45	0	20	0	30	15	0	10	5	0	0	0	0	0	0	0	0	0	0	0	0	0
KBAY_GOPR0_2016_07_20_580_clip-14.mp4	7/20/2016	9:41 AM	-151.1298877	59.68112675	-14.23988247	0	0	0	0	10	0	90	5	5	5	0	0	0	0	0	1	0	0	0	0	0	0	0	0
